# Supplementary material for: Sulfide Homeostasis and Nitroxyl Intersect via Formation of Reactive Sulfur Species in Staphylococcus aureus
Source: mSphere. 2017 Jun 21;2(3):e00082-17. doi: 10.1128/mSphere.00082-17 (PMC5480029; doi:10.1128/mSphere.00082-17)
Supplement: TABLE S1 [file sph003172308st1.xlsx]

## Sheet: A1.sulfide_up-regulated
(A) Transcriptomic analysis of sulfide-treated (Sheet1, 2), ΔcstR (Sheet3, 4), HNO-treated (Sheet5, 6) and CP-treated (Sheet7, 8) cells.
Gene	ID	locus	fold-change
BAF66299.1	cstA	NWMN_0027	6.09458
BAF66300.1	cstB	NWMN_0028	5.75911
BAF66301.1	sqr	NWMN_0029	4.91393
BAF66343.1	NWMN_0071	NWMN_0071	2.06488
BAF66385.1	aldA	NWMN_0113	4.768
BAF66404.1	ipdC	NWMN_0132	2.01496
BAF66406.1	NWMN_0134	NWMN_0134	4.43284
BAF66407.1	NWMN_0135	NWMN_0135	2.16303
BAF66423.1	NWMN_0151	NWMN_0151	8.61511
BAF66446.1	NWMN_0174	NWMN_0174	2.24492
BAF66447.1	hmp	NWMN_0175	2.10911
BAF66450.1	NWMN_0178	NWMN_0178	2.22508
BAF66537.1	NWMN_0265	NWMN_0265	2.13258
BAF66620.1	metE	NWMN_0348	2.3835
BAF66642.1	NWMN_0370	NWMN_0370	2.84329
BAF66687.1	NWMN_0415	NWMN_0415	2.6585
BAF66689.1	cobW	NWMN_0417	7.20647
BAF66690.1	ndhF	NWMN_0418	3.63239
BAF66691.1	NWMN_0419	NWMN_0419	2.64699
BAF66692.1	NWMN_0420	NWMN_0420	2.05986
BAF66706.1	NWMN_0434	NWMN_0434	2.25729
BAF66710.1	treP	NWMN_0438	2.01425
BAF66795.1	sdrC	NWMN_0523	2.13167
BAF66807.1	NWMN_0535	NWMN_0535	2.04477
BAF66874.1	NWMN_0602	NWMN_0602	2.50394
BAF66875.1	NWMN_0603	NWMN_0603	2.27591
BAF66891.1	NWMN_0619	NWMN_0619	2.62345
BAF66920.1	NWMN_0648	NWMN_0648	2.20288
BAF67064.1	NWMN_0792	NWMN_0792	2.3665
BAF67087.1	NWMN_0815	NWMN_0815	17.4546
BAF67128.1	NWMN_0856	NWMN_0856	2.06479
BAF67172.1	NWMN_0900	NWMN_0900	3.23103
BAF67227.1	NWMN_0955	NWMN_0955	2.57654
BAF67244.1	NWMN_0972	NWMN_0972	2.00051
BAF67331.1	NWMN_1059	NWMN_1059	2.09515
BAF67356.1	NWMN_1084	NWMN_1084	3.46728
BAF67381.1	pryR	NWMN_1109	2.36097
BAF67382.1	pyrP	NWMN_1110	2.47211
BAF67385.1	pyrAA	NWMN_1113	2.15132
BAF67386.1	pyrAB	NWMN_1114	2.11329
BAF67387.1	pryF	NWMN_1115	2.70995
BAF67388.1	pyrE	NWMN_1116	2.8207
BAF67479.1	glpF	NWMN_1207	4.25784
BAF67496.1	NWMN_1224	NWMN_1224	3.42519
BAF67511.1	thrA	NWMN_1239	2.33056
BAF67512.1	metL	NWMN_1240	2.52228
BAF67518.1	katA	NWMN_1246	2.44824
BAF67519.1	rpmG	NWMN_1247	6.64876
BAF67520.1	rpsN	NWMN_1248	9.13032
BAF67567.1	pepF	NWMN_1295	2.08825
BAF67598.1	sucA	NWMN_1326	2.25344
BAF67615.1	NWMN_1343	NWMN_1343	2.91008
BAF67650.1	ndk	NWMN_1378	2.0923
BAF67687.1	marR	NWMN_1415	6.3103
BAF67731.1	NWMN_1459	NWMN_1459	2.19467
BAF67852.1	gapB	NWMN_1580	3.74138
BAF67930.1	putA	NWMN_1658	5.81606
BAF67946.1	NWMN_1674	NWMN_1674	2.27648
BAF67953.1	pckA	NWMN_1681	2.89363
BAF68221.1	scrR	NWMN_1949	3.10313
BAF68235.1	leuA	NWMN_1963	2.14995
BAF68238.1	leuD	NWMN_1966	2.11036
BAF68239.1	ilvA	NWMN_1967	2.29854
BAF68316.1	NWMN_2044	NWMN_2044	2.08459
BAF68346.1	NWMN_2074	NWMN_2074	6.27457
BAF68426.1	NWMN_2154	NWMN_2154	2.29183
BAF68505.1	NWMN_2233	NWMN_2233	2.18526
BAF68576.1	NWMN_2304	NWMN_2304	2.04862
BAF68578.1	NWMN_2306	NWMN_2306	32.0833
BAF68619.1	opuCA	NWMN_2347	2.01771
BAF68631.1	cntE	NWMN_2359	5.60315
BAF68632.1	cntF	NWMN_2360	7.24573
BAF68633.1	cntD	NWMN_2361	7.91022
BAF68634.1	cntC	NWMN_2362	8.96258
BAF68635.1	cntB	NWMN_2363	6.5143
BAF68636.1	cntA	NWMN_2364	6.6479
BAF68637.1	cntM	NWMN_2365	13.797
BAF68638.1	cntL	NWMN_2366	12.1313
BAF68639.1	cntK	NWMN_2367	11.242
BAF68646.1	NWMN_2374	NWMN_2374	2.06014
BAF68660.1	NWMN_2388	NWMN_2388	2.07495
BAF68661.1	NWMN_2389	NWMN_2389	2.29184
BAF68662.1	NWMN_2390	NWMN_2390	2.81763
BAF68674.1	gntK	NWMN_2402	3.14768
BAF68675.1	gntR	NWMN_2403	6.89295
BAF68680.1	NWMN_2408	NWMN_2408	2.15943
BAF68686.1	fbp	NWMN_2414	2.13943
BAF68726.1	NWMN_2454	NWMN_2454	2.50326
BAF68728.1	NWMN_2456	NWMN_2456	3.03041
BAF68753.1	NWMN_2481	NWMN_2481	2.35858
BAF68754.1	NWMN_2482	NWMN_2482	3.97141
BAF68755.1	NWMN_2483	NWMN_2483	5.51694
BAF68773.1	NWMN_2501	NWMN_2501	2.61278
BAF68841.1	lip	NWMN_2569	2.17221
BAH22633.1	NWMN_2617	NWMN_2617	3.46509
BAH22634.1	NWMN_2618	NWMN_2618	3.81437
BAH22635.1	NWMN_2619	NWMN_2619	3.15754
BAH22636.1	NWMN_2620	NWMN_2620	3.02422
BAH22640.1	hld	NWMN_2624	2.50682
	99 genes total		4.08755	mean
	Linked to Table 1		2.57654	median
			3.95205	stdev

## Sheet: A2.sulfide_down-regulated
Gene	ID	locus	fold-change
BAF66331.1	sirA	NWMN_0059	2.04339
BAF66387.1	NWMN_0115	NWMN_0115	16.8667
BAF66388.1	NWMN_0116	NWMN_0116	34.0283
BAF66389.1	NWMN_0117	NWMN_0117	11.4563
BAF66390.1	NWMN_0118	NWMN_0118	13.0361
BAF66391.1	NWMN_0119	NWMN_0119	13.7214
BAF66415.1	NWMN_0143	NWMN_0143	11.8774
BAF66416.1	NWMN_0144	NWMN_0144	9.41111
BAF66417.1	NWMN_0145	NWMN_0145	11.7547
BAF66418.1	rlp	NWMN_0146	5.95811
BAF66421.1	NWMN_0149	NWMN_0149	2.46615
BAF66438.1	coa	NWMN_0166	2.29408
BAF66480.1	NWMN_0208	NWMN_0208	2.04776
BAF66646.1	tcyP	NWMN_0374	7.48418
BAF66672.1	ssl11nm	NWMN_0400	3.34925
BAF66673.1	NWMN_0401	NWMN_0401	3.37541
BAF66695.1	NWMN_0423	NWMN_0423	2.2742
BAF66696.1	cysM	NWMN_0424	5.72366
BAF66697.1	metB	NWMN_0425	8.53668
BAF66698.1	NWMN_0426	NWMN_0426	12.9633
BAF66699.1	NWMN_0427	NWMN_0427	13.911
BAF66700.1	NWMN_0428	NWMN_0428	9.93618
BAF66701.1	NWMN_0429	NWMN_0429	2.17138
BAF66747.1	cysK	NWMN_0475	10.4393
BAF66829.1	NWMN_0557	NWMN_0557	7.53023
BAF66830.1	NWMN_0558	NWMN_0558	16.5688
BAF66861.1	NWMN_0589	NWMN_0589	2.77554
BAF66951.1	NWMN_0679	NWMN_0679	2.19182
BAF66952.1	NWMN_0680	NWMN_0680	2.17661
BAF66977.1	NWMN_0705	NWMN_0705	2.34004
BAF67028.1	clfA	NWMN_0756	2.29992
BAF67029.1	NWMN_0757	NWMN_0757	2.33613
BAF67031.1	NWMN_0759	NWMN_0759	3.02944
BAF67038.1	NWMN_0766	NWMN_0766	4.17531
BAF67040.1	NWMN_0768	NWMN_0768	2.8882
BAF67209.1	purL	NWMN_0937	2.04307
BAF67312.1	isdB	NWMN_1040	2.19029
BAF67314.1	isdC	NWMN_1042	2.13554
BAF67315.1	isdD	NWMN_1043	2.47681
BAF67316.1	isdE	NWMN_1044	2.66415
BAF67317.1	isdF	NWMN_1045	2.54952
BAF67319.1	isdG	NWMN_1047	3.14103
BAF67421.1	rimM	NWMN_1149	2.55707
BAF67422.1	trmD	NWMN_1150	2.36469
BAF67726.1	rpmG	NWMN_1454	2.67836
BAF67845.1	rpmI	NWMN_1573	2.01179
BAF68213.1	NWMN_1941	NWMN_1941	2.16513
BAF68223.1	NWMN_1951	NWMN_1951	9.7578
BAF68224.1	NWMN_1952	NWMN_1952	14.184
BAF68321.1	czrA	NWMN_2049	15.8535
BAF68322.1	czrB	NWMN_2050	13.9969
BAF68350.1	NWMN_2078	NWMN_2078	2.04864
BAF68406.1	rpmD	NWMN_2134	2.07074
BAF68457.1	NWMN_2185	NWMN_2185	2.35755
BAF68458.1	ydbM	NWMN_2186	9.27331
BAF68471.1	NWMN_2199	NWMN_2199	2.10944
BAF68558.1	NWMN_2286	NWMN_2286	2.0418
BAF68583.1	NWMN_2311	NWMN_2311	6.05433
BAF68584.1	NWMN_2312	NWMN_2312	5.2562
BAF68585.1	NWMN_2313	NWMN_2313	10.0805
BAF68703.1	NWMN_2431	NWMN_2431	2.75005
BAF68712.1	cidA	NWMN_2440	2.31462
BAF68744.1	NWMN_2472	NWMN_2472	6.98626
BAF68745.1	NWMN_2473	NWMN_2473	5.36067
BAF68857.1	NWMN_2585	NWMN_2585	2.22173
	65 genes		6.29436	mean
	Linked to Table 2		3.02944	median
			5.76561	stdev

## Sheet: A3.ΔcstR_up-regulated
Gene	ID	locus	fold-change
BAF66297.1	NWMN_0025	NWMN_0025	15.7268
BAF66298.1	tauE	NWMN_0026	42.9788
BAF66299.1	cstA	NWMN_0027	70.2575
BAF66300.1	cstB	NWMN_0028	46.5249
BAF66301.1	sqr	NWMN_0029	40.2195
BAF66303.1	NWMN_0031	NWMN_0031	5.75496
BAF66305.1	NWMN_0033	NWMN_0033	3.40001
BAF66329.1	sirC	NWMN_0057	2.47463
BAF66385.1	aldA	NWMN_0113	5.3465
BAF66392.1	NWMN_0120	NWMN_0120	2.10552
BAF66406.1	NWMN_0134	NWMN_0134	3.44739
BAF66407.1	NWMN_0135	NWMN_0135	2.67646
BAF66423.1	NWMN_0151	NWMN_0151	7.67922
BAF66424.1	NWMN_0152	NWMN_0152	3.05676
BAF66425.1	NWMN_0153	NWMN_0153	3.23003
BAF66456.1	NWMN_0184	NWMN_0184	2.02031
BAF66470.1	NWMN_0198	NWMN_0198	2.78988
BAF66537.1	NWMN_0265	NWMN_0265	2.19213
BAF66581.1	NWMN_0309	NWMN_0309	2.71909
BAF66601.1	NWMN_0329	NWMN_0329	5.15978
BAF66642.1	NWMN_0370	NWMN_0370	2.16134
BAF66695.1	NWMN_0423	NWMN_0423	2.23968
BAF66706.1	NWMN_0434	NWMN_0434	2.38074
BAF66710.1	treP	NWMN_0438	3.22204
BAF66787.1	capD	NWMN_0515	3.45044
BAF66808.1	NWMN_0536	NWMN_0536	2.32923
BAF66819.1	NWMN_0547	NWMN_0547	2.66065
BAF66845.1	NWMN_0573	NWMN_0573	2.60164
BAF66894.1	NWMN_0622	NWMN_0622	2.41899
BAF66924.1	bacA	NWMN_0652	2.11624
BAF66933.1	NWMN_0661	NWMN_0661	2.11901
BAF66934.1	NWMN_0662	NWMN_0662	2.07924
BAF66982.1	NWMN_0710	NWMN_0710	2.72484
BAF67032.1	NWMN_0760	NWMN_0760	3.11711
BAF67045.1	NWMN_0773	NWMN_0773	2.27512
BAF67080.1	NWMN_0808	NWMN_0808	2.19126
BAF67097.1	NWMN_0825	NWMN_0825	3.00814
BAF67112.1	NWMN_0840	NWMN_0840	2.45545
BAF67127.1	oppB	NWMN_0855	2.91262
BAF67157.1	NWMN_0885	NWMN_0885	2.29839
BAF67179.1	NWMN_0907	NWMN_0907	2.43083
BAF67311.1	NWMN_1039	NWMN_1039	2.20277
BAF67331.1	NWMN_1059	NWMN_1059	2.14794
BAF67338.1	NWMN_1066	NWMN_1066	2.00789
BAF67381.1	pryR	NWMN_1109	2.33326
BAF67395.1	NWMN_1123	NWMN_1123	2.55217
BAF67479.1	glpF	NWMN_1207	16.7379
BAF67480.1	glpK	NWMN_1208	2.61809
BAF67496.1	NWMN_1224	NWMN_1224	4.1071
BAF67510.1	NWMN_1238	NWMN_1238	3.03523
BAF67528.1	NWMN_1256	NWMN_1256	2.366
BAF67531.1	NWMN_1259	NWMN_1259	2.27744
BAF67532.1	mskL	NWMN_1260	2.333
BAF67533.1	NWMN_1261	NWMN_1261	2.04301
BAF67584.1	NWMN_1312	NWMN_1312	3.19418
BAF67586.1	NWMN_1314	NWMN_1314	2.47541
BAF67615.1	NWMN_1343	NWMN_1343	2.85919
BAF67650.1	ndk	NWMN_1378	3.89045
BAF67665.1	NWMN_1393	NWMN_1393	3.39649
BAF67686.1	malA	NWMN_1414	3.09962
BAF67687.1	marR	NWMN_1415	4.15018
BAF67852.1	gapB	NWMN_1580	3.15313
BAF67930.1	putA	NWMN_1658	5.59023
BAF67945.1	NWMN_1673	NWMN_1673	2.85566
BAF67946.1	NWMN_1674	NWMN_1674	4.09885
BAF67947.1	NWMN_1675	NWMN_1675	3.06873
BAF67953.1	pckA	NWMN_1681	3.5006
BAF68016.1	NWMN_1744	NWMN_1744	2.50943
BAF68041.1	NWMN_1769	NWMN_1769	2.27532
BAF68126.1	NWMN_1854	NWMN_1854	2.94561
BAF68150.1	NWMN_1878	NWMN_1878	3.24368
BAF68151.1	NWMN_1879	NWMN_1879	3.27806
BAF68203.1	NWMN_1931	NWMN_1931	2.85678
BAF68221.1	scrR	NWMN_1949	2.2373
BAF68260.1	NWMN_1988	NWMN_1988	2.27704
BAF68271.1	NWMN_1999	NWMN_1999	2.32687
BAF68299.1	NWMN_2027	NWMN_2027	2.51011
BAF68337.1	NWMN_2065	NWMN_2065	2.23203
BAF68340.1	NWMN_2068	NWMN_2068	2.00683
BAF68341.1	NWMN_2069	NWMN_2069	2.25198
BAF68346.1	NWMN_2074	NWMN_2074	7.44343
BAF68431.1	NWMN_2159	NWMN_2159	2.20829
BAF68487.1	NWMN_2215	NWMN_2215	2.23575
BAF68497.1	NWMN_2225	NWMN_2225	2.21564
BAF68505.1	NWMN_2233	NWMN_2233	2.03607
BAF68518.1	NWMN_2246	NWMN_2246	2.12713
BAF68577.1	NWMN_2305	NWMN_2305	2.01472
BAF68590.1	hlgA	NWMN_2318	5.20492
BAF68606.1	NWMN_2334	NWMN_2334	2.10571
BAF68648.1	NWMN_2376	NWMN_2376	2.88207
BAF68673.1	gntP	NWMN_2401	2.90891
BAF68674.1	gntK	NWMN_2402	6.10913
BAF68675.1	gntR	NWMN_2403	5.37516
BAF68680.1	NWMN_2408	NWMN_2408	12.0361
BAF68681.1	NWMN_2409	NWMN_2409	3.28267
BAF68705.1	NWMN_2433	NWMN_2433	2.30316
BAF68709.1	ptsG	NWMN_2437	3.13669
BAF68713.1	NWMN_2441	NWMN_2441	2.39342
BAF68715.1	NWMN_2443	NWMN_2443	2.87305
BAF68726.1	NWMN_2454	NWMN_2454	2.87564
BAF68728.1	NWMN_2456	NWMN_2456	2.57107
BAF68738.1	oatA	NWMN_2466	2.38012
BAF68781.1	NWMN_2509	NWMN_2509	3.28539
BAF68782.1	NWMN_2510	NWMN_2510	6.19477
BAF68783.1	NWMN_2511	NWMN_2511	2.31297
BAF68785.1	NWMN_2513	NWMN_2513	3.69724
BAF68828.1	NWMN_2556	NWMN_2556	2.26606
BAF68841.1	lip	NWMN_2569	2.88445
	108 genes		5.06813	mean
	Linked to Table 3		2.72197	median
			9.4244	stdev

## Sheet: A4.ΔcstR_down-regulated
Gene	ID	locus	fold-change
BAF66280.1	serS	NWMN_0008	2.37236
BAF66294.1	NWMN_0022	NWMN_0022	5.25694
BAF66313.1	NWMN_0041	NWMN_0041	2.04446
BAF66327.1	spa	NWMN_0055	3.34896
BAF66328.1	sarH1	NWMN_0056	2.36625
BAF66350.1	NWMN_0078	NWMN_0078	2.15819
BAF66366.1	adhE	NWMN_0094	3.27648
BAF66397.1	NWMN_0125	NWMN_0125	3.54265
BAF66417.1	NWMN_0145	NWMN_0145	2.79451
BAF66434.1	pflB	NWMN_0162	21.6567
BAF66435.1	NWMN_0163	NWMN_0163	7.16396
BAF66447.1	NWMN_0175	NWMN_0175	4.13993
BAF66448.1	ldh1	NWMN_0176	34.0106
BAF66457.1	NWMN_0185	NWMN_0185	2.47066
BAF66458.1	NWMN_0186	NWMN_0186	2.0687
BAF66459.1	NWMN_0187	NWMN_0187	2.18116
BAF66465.1	scdA	NWMN_0193	2.15519
BAF66519.1	NWMN_0247	NWMN_0247	5.95728
BAF66521.1	NWMN_0249	NWMN_0249	2.83038
BAF66534.1	geh	NWMN_0262	3.1355
BAF66634.1	NWMN_0362	NWMN_0362	3.03784
BAF66635.1	NWMN_0363	NWMN_0363	2.90828
BAF66636.1	NWMN_0364	NWMN_0364	2.01586
BAF66643.1	ahpF	NWMN_0371	2.17092
BAF66644.1	ahpC	NWMN_0372	2.39529
BAF66660.1	ssl1nm	NWMN_0388	9.2312
BAF66661.1	ssl2nm	NWMN_0389	8.48556
BAF66662.1	ssl3nm	NWMN_0390	22.6491
BAF66663.1	ssl4nm	NWMN_0391	79.3586
BAF66664.1	ssl5nm	NWMN_0392	9.21113
BAF66665.1	ssl6nm	NWMN_0393	11.931
BAF66666.1	ssl7nm	NWMN_0394	12.5351
BAF66667.1	ssl8nm	NWMN_0395	5.90056
BAF66668.1	ssl9nm	NWMN_0396	10.3082
BAF66669.1	ssl10nm	NWMN_0397	6.35577
BAF66698.1	NWMN_0426	NWMN_0426	3.63846
BAF66699.1	NWMN_0427	NWMN_0427	2.77913
BAF66700.1	NWMN_0428	NWMN_0428	2.31664
BAF66708.1	gltB	NWMN_0436	3.91153
BAF66725.1	metS	NWMN_0453	2.16237
BAF66823.1	pta	NWMN_0551	2.0791
BAF66849.1	adh1	NWMN_0577	23.4633
BAF66864.1	NWMN_0592	NWMN_0592	2.25783
BAF66923.1	NWMN_0651	NWMN_0651	2.59844
BAF66944.1	NWMN_0672	NWMN_0672	2.19706
BAF66947.1	saeR	NWMN_0675	2.19016
BAF66948.1	NWMN_0676	NWMN_0676	2.42356
BAF66949.1	NWMN_0677	NWMN_0677	2.84678
BAF66977.1	NWMN_0705	NWMN_0705	2.27623
BAF67000.1	hprK	NWMN_0728	2.13419
BAF67002.1	NWMN_0730	NWMN_0730	2.09627
BAF67012.1	gapR	NWMN_0740	2.65637
BAF67013.1	gapA	NWMN_0741	2.51412
BAF67014.1	pgk	NWMN_0742	2.14172
BAF67028.1	clfA	NWMN_0756	3.92619
BAF67029.1	NWMN_0757	NWMN_0757	3.195
BAF67030.1	ssp	NWMN_0758	6.91861
BAF67031.1	NWMN_0759	NWMN_0759	2.51682
BAF67071.1	NWMN_0799	NWMN_0799	2.03627
BAF67072.1	NWMN_0800	NWMN_0800	2.15715
BAF67103.1	argH	NWMN_0831	3.0494
BAF67142.1	NWMN_0870	NWMN_0870	2.37384
BAF67168.1	NWMN_0896	NWMN_0896	3.4366
BAF67209.1	purL	NWMN_0937	2.33069
BAF67220.1	NWMN_0948	NWMN_0948	2.81959
BAF67251.1	pycA	NWMN_0979	2.18219
BAF67266.1	NWMN_0994	NWMN_0994	2.42175
BAF67312.1	isdB	NWMN_1040	2.25019
BAF67316.1	isdE	NWMN_1044	2.28145
BAF67319.1	isdG	NWMN_1047	2.31267
BAF67339.1	NWMN_1067	NWMN_1067	4.84374
BAF67347.1	NWMN_1075	NWMN_1075	8.14881
BAF67348.1	NWMN_1076	NWMN_1076	10.5989
BAF67349.1	NWMN_1077	NWMN_1077	11.8425
BAF67354.1	eta	NWMN_1082	3.82563
BAF67375.1	ileS	NWMN_1103	2.2088
BAF67417.1	ftsY	NWMN_1145	2.08637
BAF67441.1	frr	NWMN_1169	2.05647
BAF67511.1	thrA	NWMN_1239	2.52612
BAF67512.1	metL	NWMN_1240	2.55518
BAF67576.1	lysC	NWMN_1304	2.32987
BAF67577.1	asd	NWMN_1305	3.3409
BAF67578.1	dapA	NWMN_1306	2.89237
BAF67618.1	NWMN_1346	NWMN_1346	5.54931
BAF67619.1	NWMN_1347	NWMN_1347	7.19284
BAF67620.1	ilvA	NWMN_1348	12.8959
BAF67621.1	ald	NWMN_1349	22.7875
BAF67637.1	asnS	NWMN_1365	2.00365
BAF67661.1	ebpS	NWMN_1389	2.00854
BAF67748.1	NWMN_1476	NWMN_1476	2.02127
BAF67755.1	dnaK	NWMN_1483	2.10833
BAF67811.1	secDF	NWMN_1539	2.18219
BAF67838.1	hemA	NWMN_1566	2.36921
BAF67864.1	pykA	NWMN_1592	2.09525
BAF67865.1	pfk	NWMN_1593	2.74114
BAF67888.1	NWMN_1616	NWMN_1616	2.66674
BAF67894.1	tyrS	NWMN_1622	2.05975
BAF67932.1	ribA	NWMN_1660	2.1114
BAF67984.1	bsaP	NWMN_1712	3.0033
BAF68021.1	NWMN_1749	NWMN_1749	3.88253
BAF68022.1	NWMN_1750	NWMN_1750	2.66915
BAF68103.1	NWMN_1831	NWMN_1831	2.7415
BAF68122.1	nadE	NWMN_1850	3.7806
BAF68123.1	nadC	NWMN_1851	2.31443
BAF68144.1	map	NWMN_1872	5.35721
BAF68194.1	NWMN_1922	NWMN_1922	2.53976
BAF68196.1	NWMN_1924	NWMN_1924	2.07004
BAF68232.1	ilvD	NWMN_1960	3.00688
BAF68233.1	ilvB	NWMN_1961	2.99272
BAF68316.1	NWMN_2044	NWMN_2044	2.04967
BAF68530.1	tcaR	NWMN_2258	2.6994
BAF68540.1	NWMN_2268	NWMN_2268	12.7404
BAF68560.1	NWMN_2288	NWMN_2288	2.02077
BAF68569.1	narG	NWMN_2297	2.89041
BAF68572.1	nirB	NWMN_2300	3.0616
BAF68573.1	nirR	NWMN_2301	10.3487
BAF68636.1	opp1A	NWMN_2364	2.151
BAF68646.1	NWMN_2374	NWMN_2374	3.2223
BAF68647.1	NWMN_2375	NWMN_2375	4.97264
BAF68649.1	NWMN_2377	NWMN_2377	4.62043
BAF68656.1	NWMN_2384	NWMN_2384	2.0122
BAF68669.1	fnbB	NWMN_2397	2.27377
BAF68671.1	fnbA	NWMN_2399	2.64512
BAF68684.1	NWMN_2412	NWMN_2412	3.66409
BAF68685.1	NWMN_2413	NWMN_2413	2.49563
BAF68720.1	clpC	NWMN_2448	4.96261
BAF68737.1	NWMN_2465	NWMN_2465	5.18967
BAF68745.1	NWMN_2473	NWMN_2473	3.81704
BAF68773.1	NWMN_2501	NWMN_2501	2.41645
BAF68786.1	nrdG	NWMN_2514	4.48876
BAF68787.1	nrdD	NWMN_2515	5.90426
BAF68855.1	NWMN_2583	NWMN_2583	3.00461
BAF68856.1	NWMN_2584	NWMN_2584	2.93427
BAF68880.1	NWMN_2608	NWMN_2608	2.3013
BAF68882.1	gidB	NWMN_2610	2.4608
	135 genes		5.08201	mean
	Linked to Table 4		8.04048	median
			2.7415	stdev

## Sheet: A5.HNO_up-regulated
Gene	ID	locus	fold-change
BAF66293.1	NWMN_0021	NWMN_0021	2.19648
BAF66296.1	NWMN_0024	NWMN_0024	3.5566
BAF66297.1	NWMN_0025	NWMN_0025	2.64814
BAF66298.1	tauE	NWMN_0026	5.50303
BAF66299.1	cstA	NWMN_0027	11.4853
BAF66300.1	cstB	NWMN_0028	7.45433
BAF66301.1	sqr	NWMN_0029	6.36584
BAF66303.1	NWMN_0031	NWMN_0031	2.15978
BAF66305.1	NWMN_0033	NWMN_0033	2.27173
BAF66307.1	NWMN_0035	NWMN_0035	2.06849
BAF66319.1	NWMN_0047	NWMN_0047	14.9775
BAF66320.1	NWMN_0048	NWMN_0048	14.0795
BAF66322.1	NWMN_0050	NWMN_0050	6.70107
BAF66329.1	sirC	NWMN_0057	2.4521
BAF66332.1	sbnA	NWMN_0060	7.69699
BAF66333.1	sbnB	NWMN_0061	3.65639
BAF66343.1	NWMN_0071	NWMN_0071	12.1853
BAF66354.1	dra	NWMN_0082	2.33173
BAF66355.1	NWMN_0083	NWMN_0083	2.51254
BAF66369.1	capC	NWMN_0097	5.15278
BAF66372.1	capF	NWMN_0100	4.76331
BAF66373.1	capG	NWMN_0101	2.88652
BAF66374.1	capH	NWMN_0102	3.07909
BAF66375.1	capI	NWMN_0103	2.36208
BAF66376.1	capJ	NWMN_0104	2.0635
BAF66377.1	capK	NWMN_0105	2.34146
BAF66380.1	capN	NWMN_0108	2.02639
BAF66384.1	NWMN_0112	NWMN_0112	2.13488
BAF66385.1	aldA	NWMN_0113	56.5969
BAF66386.1	NWMN_0114	NWMN_0114	2.78236
BAF66403.1	entB	NWMN_0131	7.7739
BAF66404.1	ipdC	NWMN_0132	7.90933
BAF66406.1	NWMN_0134	NWMN_0134	7.15232
BAF66407.1	NWMN_0135	NWMN_0135	6.50542
BAF66408.1	NWMN_0136	NWMN_0136	3.24761
BAF66409.1	NWMN_0137	NWMN_0137	3.03101
BAF66420.1	NWMN_0148	NWMN_0148	2.84312
BAF66421.1	NWMN_0149	NWMN_0149	2.51965
BAF66422.1	NWMN_0150	NWMN_0150	6.6748
BAF66423.1	NWMN_0151	NWMN_0151	7.52416
BAF66424.1	NWMN_0152	NWMN_0152	3.07637
BAF66425.1	NWMN_0153	NWMN_0153	2.58567
BAF66434.1	pflB	NWMN_0162	8.19139
BAF66435.1	NWMN_0163	NWMN_0163	19.0787
BAF66445.1	NWMN_0173	NWMN_0173	7.48038
BAF66446.1	NWMN_0174	NWMN_0174	15.9701
BAF66447.1	NWMN_0175	NWMN_0175	20.7418
BAF66481.1	NWMN_0209	NWMN_0209	5.89729
BAF66516.1	NWMN_0244	NWMN_0244	2.10545
BAF66520.1	NWMN_0248	NWMN_0248	2.87792
BAF66522.1	NWMN_0250	NWMN_0250	3.62642
BAF66523.1	NWMN_0251	NWMN_0251	4.77126
BAF66531.1	NWMN_0259	NWMN_0259	3.52626
BAF66588.1	NWMN_0316	NWMN_0316	9.39762
BAF66589.1	NWMN_0317	NWMN_0317	6.32856
BAF66590.1	NWMN_0318	NWMN_0318	6.19849
BAF66591.1	NWMN_0319	NWMN_0319	6.00496
BAF66592.1	NWMN_0320	NWMN_0320	5.483
BAF66593.1	NWMN_0321	NWMN_0321	9.65741
BAF66602.1	NWMN_0330	NWMN_0330	8.00723
BAF66603.1	NWMN_0331	NWMN_0331	9.18506
BAF66604.1	NWMN_0332	NWMN_0332	9.24247
BAF66606.1	NWMN_0334	NWMN_0334	5.87287
BAF66611.1	NWMN_0339	NWMN_0339	4.98365
BAF66612.1	tatA	NWMN_0340	5.63071
BAF66613.1	NWMN_0341	NWMN_0341	6.27719
BAF66636.1	NWMN_0364	NWMN_0364	10.0644
BAF66638.1	NWMN_0366	NWMN_0366	5.30088
BAF66642.1	NWMN_0370	NWMN_0370	2.80263
BAF66643.1	ahpF	NWMN_0371	5.72723
BAF66644.1	ahpC	NWMN_0372	5.80957
BAF66645.1	NWMN_0373	NWMN_0373	13.7167
BAF66649.1	NWMN_0377	NWMN_0377	5.66313
BAF66658.1	NWMN_0386	NWMN_0386	5.06873
BAF66659.1	NWMN_0387	NWMN_0387	5.75724
BAF66682.1	lpl7nm	NWMN_0410	4.02172
BAF66683.1	lpl8nm	NWMN_0411	4.2232
BAF66684.1	lpl9nm	NWMN_0412	2.06474
BAF66685.1	NWMN_0413	NWMN_0413	2.08302
BAF66687.1	NWMN_0415	NWMN_0415	2.40577
BAF66690.1	ndhF	NWMN_0418	6.64198
BAF66691.1	NWMN_0419	NWMN_0419	4.05254
BAF66692.1	NWMN_0420	NWMN_0420	2.24991
BAF66732.1	NWMN_0460	NWMN_0460	2.7957
BAF66733.1	spoVG	NWMN_0461	3.81824
BAF66746.1	NWMN_0474	NWMN_0474	2.33932
BAF66756.1	ctsR	NWMN_0484	16.2709
BAF66757.1	NWMN_0485	NWMN_0485	20.567
BAF66758.1	NWMN_0486	NWMN_0486	16.1334
BAF66759.1	clpC	NWMN_0487	12.7463
BAF66783.1	NWMN_0511	NWMN_0511	3.28833
BAF66784.1	NWMN_0512	NWMN_0512	2.42996
BAF66785.1	NWMN_0513	NWMN_0513	4.58955
BAF66788.1	ilvE	NWMN_0516	2.09693
BAF66801.1	NWMN_0529	NWMN_0529	2.25093
BAF66802.1	NWMN_0530	NWMN_0530	2.75037
BAF66803.1	NWMN_0531	NWMN_0531	2.54508
BAF66804.1	NWMN_0532	NWMN_0532	2.42501
BAF66805.1	NWMN_0533	NWMN_0533	3.53806
BAF66806.1	NWMN_0534	NWMN_0534	4.21634
BAF66808.1	NWMN_0536	NWMN_0536	3.03526
BAF66810.1	vraA	NWMN_0538	2.00703
BAF66822.1	NWMN_0550	NWMN_0550	2.27119
BAF66825.1	mvaK1	NWMN_0553	2.27117
BAF66826.1	mvaD	NWMN_0554	2.23065
BAF66827.1	mvaK2	NWMN_0555	2.27311
BAF66829.1	NWMN_0557	NWMN_0557	4.64008
BAF66844.1	NWMN_0572	NWMN_0572	2.51436
BAF66845.1	NWMN_0573	NWMN_0573	4.98255
BAF66846.1	NWMN_0574	NWMN_0574	2.48372
BAF66849.1	adh1	NWMN_0577	2.43111
BAF66859.1	NWMN_0587	NWMN_0587	15.4982
BAF66865.1	mnhA	NWMN_0593	5.19859
BAF66866.1	mnhB	NWMN_0594	5.8893
BAF66867.1	mnhC	NWMN_0595	5.56627
BAF66868.1	mnhD	NWMN_0596	6.42252
BAF66869.1	mnhE	NWMN_0597	7.31893
BAF66870.1	mnhF	NWMN_0598	7.4816
BAF66871.1	mnhG	NWMN_0599	7.60789
BAF66872.1	NWMN_0600	NWMN_0600	5.21393
BAF66879.1	tagH	NWMN_0607	3.68753
BAF66885.1	NWMN_0613	NWMN_0613	2.01568
BAF66888.1	fhuA	NWMN_0616	4.55059
BAF66889.1	fhuB	NWMN_0617	2.32635
BAF66891.1	NWMN_0619	NWMN_0619	8.01235
BAF66892.1	NWMN_0620	NWMN_0620	5.74328
BAF66893.1	NWMN_0621	NWMN_0621	4.28902
BAF66898.1	NWMN_0626	NWMN_0626	6.71213
BAF66899.1	NWMN_0627	NWMN_0627	2.05073
BAF66900.1	graR	NWMN_0628	2.09376
BAF66921.1	NWMN_0649	NWMN_0649	5.77561
BAF66922.1	NWMN_0650	NWMN_0650	6.24302
BAF66923.1	NWMN_0651	NWMN_0651	4.87952
BAF66925.1	NWMN_0653	NWMN_0653	2.17278
BAF66926.1	NWMN_0654	NWMN_0654	2.73498
BAF66928.1	NWMN_0656	NWMN_0656	2.12791
BAF66940.1	fruB	NWMN_0668	7.16043
BAF66941.1	fruA	NWMN_0669	14.2098
BAF66942.1	nagA	NWMN_0670	3.23382
BAF66944.1	NWMN_0672	NWMN_0672	4.00491
BAF66945.1	NWMN_0673	NWMN_0673	6.51029
BAF66962.1	NWMN_0690	NWMN_0690	3.25463
BAF66963.1	NWMN_0691	NWMN_0691	2.75274
BAF66967.1	NWMN_0695	NWMN_0695	4.65283
BAF66974.1	NWMN_0702	NWMN_0702	5.60366
BAF66975.1	NWMN_0703	NWMN_0703	3.79883
BAF66976.1	NWMN_0704	NWMN_0704	2.7373
BAF66983.1	NWMN_0711	NWMN_0711	3.24586
BAF66989.1	NWMN_0717	NWMN_0717	4.61264
BAF66993.1	NWMN_0721	NWMN_0721	2.7071
BAF66998.1	uvrB	NWMN_0726	2.47804
BAF67004.1	trxB	NWMN_0732	3.90541
BAF67005.1	NWMN_0733	NWMN_0733	3.73059
BAF67006.1	NWMN_0734	NWMN_0734	4.86477
BAF67007.1	NWMN_0735	NWMN_0735	5.28506
BAF67008.1	clpP	NWMN_0736	4.74768
BAF67010.1	NWMN_0738	NWMN_0738	3.76834
BAF67012.1	gapR	NWMN_0740	2.24533
BAF67013.1	gapA	NWMN_0741	2.49307
BAF67014.1	pgk	NWMN_0742	2.92208
BAF67015.1	tpi	NWMN_0743	3.26454
BAF67016.1	pgm	NWMN_0744	3.3236
BAF67026.1	NWMN_0754	NWMN_0754	2.16474
BAF67028.1	clfA	NWMN_0756	6.87234
BAF67039.1	NWMN_0767	NWMN_0767	6.20441
BAF67043.1	NWMN_0771	NWMN_0771	7.00444
BAF67045.1	NWMN_0773	NWMN_0773	3.14523
BAF67046.1	NWMN_0774	NWMN_0774	5.63087
BAF67050.1	NWMN_0778	NWMN_0778	2.04391
BAF67051.1	NWMN_0779	NWMN_0779	2.22039
BAF67055.1	NWMN_0783	NWMN_0783	5.47505
BAF67057.1	sufC	NWMN_0785	2.16258
BAF67058.1	sufD	NWMN_0786	2.24754
BAF67059.1	sufS	NWMN_0787	2.52018
BAF67060.1	nifU	NWMN_0788	2.70001
BAF67061.1	sufB	NWMN_0789	2.53921
BAF67063.1	NWMN_0791	NWMN_0791	5.45827
BAF67064.1	NWMN_0792	NWMN_0792	6.64975
BAF67065.1	NWMN_0793	NWMN_0793	4.15788
BAF67066.1	NWMN_0794	NWMN_0794	3.80103
BAF67067.1	NWMN_0795	NWMN_0795	3.8277
BAF67082.1	NWMN_0810	NWMN_0810	3.86107
BAF67087.1	NWMN_0815	NWMN_0815	8.27802
BAF67097.1	NWMN_0825	NWMN_0825	2.29853
BAF67098.1	NWMN_0826	NWMN_0826	13.1433
BAF67099.1	NWMN_0827	NWMN_0827	2.43189
BAF67100.1	gudB	NWMN_0828	2.62715
BAF67105.1	pgi	NWMN_0833	3.63577
BAF67114.1	NWMN_0842	NWMN_0842	2.77934
BAF67118.1	NWMN_0846	NWMN_0846	3.33511
BAF67137.1	NWMN_0865	NWMN_0865	2.00232
BAF67140.1	NWMN_0868	NWMN_0868	3.89177
BAF67144.1	NWMN_0872	NWMN_0872	4.26078
BAF67145.1	NWMN_0873	NWMN_0873	5.55437
BAF67147.1	NWMN_0875	NWMN_0875	2.04219
BAF67158.1	NWMN_0886	NWMN_0886	2.64741
BAF67159.1	murG	NWMN_0887	2.88533
BAF67169.1	NWMN_0897	NWMN_0897	4.63309
BAF67181.1	NWMN_0909	NWMN_0909	3.38571
BAF67182.1	NWMN_0910	NWMN_0910	6.04218
BAF67184.1	NWMN_0912	NWMN_0912	3.02717
BAF67185.1	memD	NWMN_0913	2.85611
BAF67186.1	NWMN_0914	NWMN_0914	2.43517
BAF67192.1	NWMN_0920	NWMN_0920	2.37436
BAF67204.1	folD	NWMN_0932	2.11182
BAF67220.1	NWMN_0948	NWMN_0948	2.08066
BAF67230.1	NWMN_0958	NWMN_0958	2.18464
BAF67242.1	NWMN_0970	NWMN_0970	2.44804
BAF67244.1	NWMN_0972	NWMN_0972	2.40751
BAF67255.1	NWMN_0983	NWMN_0983	3.13267
BAF67311.1	NWMN_1039	NWMN_1039	2.61471
BAF67326.1	NWMN_1054	NWMN_1054	2.51012
BAF67327.1	rpoD	NWMN_1055	5.22549
BAF67328.1	mutS2	NWMN_1056	2.96615
BAF67329.1	trxA	NWMN_1057	3.79593
BAF67330.1	uvrC	NWMN_1058	3.61141
BAF67335.1	NWMN_1063	NWMN_1063	3.53049
BAF67336.1	NWMN_1064	NWMN_1064	2.81194
BAF67337.1	NWMN_1065	NWMN_1065	2.7653
BAF67357.1	NWMN_1085	NWMN_1085	6.41109
BAF67359.1	NWMN_1087	NWMN_1087	7.06378
BAF67377.1	NWMN_1105	NWMN_1105	2.95138
BAF67391.1	NWMN_1119	NWMN_1119	3.37458
BAF67393.1	coaBC	NWMN_1121	2.81561
BAF67396.1	NWMN_1124	NWMN_1124	4.52409
BAF67409.1	recG	NWMN_1137	3.97685
BAF67418.1	NWMN_1146	NWMN_1146	2.26337
BAF67427.1	sucC	NWMN_1155	3.2865
BAF67428.1	sucD	NWMN_1156	2.52615
BAF67435.1	hslV	NWMN_1163	2.09852
BAF67436.1	hslU	NWMN_1164	2.01735
BAF67452.1	truB	NWMN_1180	2.15665
BAF67453.1	ribF	NWMN_1181	3.39926
BAF67465.1	cinA	NWMN_1193	4.70374
BAF67468.1	NWMN_1196	NWMN_1196	3.19744
BAF67479.1	glpF	NWMN_1207	2.13964
BAF67485.1	NWMN_1213	NWMN_1213	2.83065
BAF67509.1	NWMN_1237	NWMN_1237	2.92844
BAF67513.1	thrC	NWMN_1241	2.17308
BAF67518.1	katA	NWMN_1246	26.8029
BAF67519.1	rpmG	NWMN_1247	3.61702
BAF67520.1	rpsN	NWMN_1248	4.27279
BAF67524.1	NWMN_1252	NWMN_1252	2.92844
BAF67526.1	tkt	NWMN_1254	2.21119
BAF67529.1	sbcD	NWMN_1257	2.59162
BAF67543.1	NWMN_1271	NWMN_1271	2.69358
BAF67545.1	msrA	NWMN_1273	2.61204
BAF67558.1	femA	NWMN_1286	2.85579
BAF67567.1	pepF	NWMN_1295	2.00764
BAF67584.1	NWMN_1312	NWMN_1312	2.26441
BAF67586.1	NWMN_1314	NWMN_1314	7.26464
BAF67587.1	NWMN_1315	NWMN_1315	3.02296
BAF67588.1	NWMN_1316	NWMN_1316	3.4344
BAF67589.1	NWMN_1317	NWMN_1317	3.11432
BAF67595.1	NWMN_1323	NWMN_1323	3.10081
BAF67596.1	NWMN_1324	NWMN_1324	2.79785
BAF67597.1	sucB	NWMN_1325	7.13241
BAF67598.1	sucA	NWMN_1326	5.26702
BAF67605.1	NWMN_1333	NWMN_1333	4.36738
BAF67606.1	msrB	NWMN_1334	4.11825
BAF67607.1	msrA	NWMN_1335	3.84221
BAF67615.1	NWMN_1343	NWMN_1343	2.00427
BAF67628.1	NWMN_1356	NWMN_1356	2.1923
BAF67629.1	NWMN_1357	NWMN_1357	4.35331
BAF67630.1	NWMN_1358	NWMN_1358	3.42679
BAF67634.1	NWMN_1362	NWMN_1362	4.25904
BAF67635.1	NWMN_1363	NWMN_1363	5.77214
BAF67636.1	dnaD	NWMN_1364	5.87518
BAF67639.1	birA	NWMN_1367	2.52696
BAF67640.1	NWMN_1368	NWMN_1368	2.86322
BAF67641.1	NWMN_1369	NWMN_1369	3.24985
BAF67642.1	NWMN_1370	NWMN_1370	2.71481
BAF67643.1	NWMN_1371	NWMN_1371	2.18416
BAF67657.1	rpsA	NWMN_1385	2.578
BAF67660.1	NWMN_1388	NWMN_1388	3.14453
BAF67661.1	ebpS	NWMN_1389	4.29385
BAF67663.1	NWMN_1391	NWMN_1391	2.756
BAF67665.1	NWMN_1393	NWMN_1393	5.09052
BAF67676.1	NWMN_1404	NWMN_1404	3.49986
BAF67677.1	NWMN_1405	NWMN_1405	3.20894
BAF67678.1	NWMN_1406	NWMN_1406	3.66361
BAF67680.1	NWMN_1408	NWMN_1408	2.45473
BAF67681.1	NWMN_1409	NWMN_1409	2.0847
BAF67684.1	zwf	NWMN_1412	3.75499
BAF67685.1	NWMN_1413	NWMN_1413	2.06001
BAF67686.1	malA	NWMN_1414	6.22964
BAF67687.1	marR	NWMN_1415	4.5222
BAF67688.1	NWMN_1416	NWMN_1416	2.54321
BAF67690.1	NWMN_1418	NWMN_1418	5.52971
BAF67691.1	NWMN_1419	NWMN_1419	3.43477
BAF67692.1	NWMN_1420	NWMN_1420	4.05543
BAF67706.1	NWMN_1434	NWMN_1434	2.00731
BAF67711.1	gcvPB	NWMN_1439	2.04637
BAF67712.1	gcvPA	NWMN_1440	3.04931
BAF67713.1	NWMN_1441	NWMN_1441	3.94289
BAF67728.1	sodA	NWMN_1456	3.36004
BAF67729.1	NWMN_1457	NWMN_1457	2.37356
BAF67730.1	NWMN_1458	NWMN_1458	2.6035
BAF67731.1	NWMN_1459	NWMN_1459	4.80158
BAF67738.1	NWMN_1466	NWMN_1466	2.02332
BAF67753.1	NWMN_1481	NWMN_1481	3.23402
BAF67754.1	dnaJ	NWMN_1482	4.34242
BAF67755.1	dnaK	NWMN_1483	9.05392
BAF67756.1	grpE	NWMN_1484	8.91473
BAF67757.1	hrcA	NWMN_1485	11.1435
BAF67763.1	comEB	NWMN_1491	2.22162
BAF67775.1	NWMN_1503	NWMN_1503	3.25713
BAF67796.1	NWMN_1524	NWMN_1524	3.04652
BAF67797.1	NWMN_1525	NWMN_1525	10.1126
BAF67798.1	NWMN_1526	NWMN_1526	5.75381
BAF67799.1	NWMN_1527	NWMN_1527	5.10439
BAF67825.1	NWMN_1553	NWMN_1553	2.20429
BAF67852.1	gapB	NWMN_1580	3.53238
BAF67853.1	NWMN_1581	NWMN_1581	2.94534
BAF67854.1	NWMN_1582	NWMN_1582	2.82206
BAF67855.1	polA	NWMN_1583	2.93224
BAF67857.1	phoR	NWMN_1585	2.13544
BAF67859.1	citC	NWMN_1587	8.79482
BAF67860.1	citZ	NWMN_1588	8.02433
BAF67869.1	dnaE	NWMN_1597	2.02284
BAF67873.1	NWMN_1601	NWMN_1601	6.1203
BAF67876.1	NWMN_1604	NWMN_1604	3.4232
BAF67878.1	NWMN_1606	NWMN_1606	4.04153
BAF67879.1	NWMN_1607	NWMN_1607	4.09754
BAF67887.1	NWMN_1615	NWMN_1615	6.2373
BAF67897.1	fhs	NWMN_1625	7.27084
BAF67901.1	ccpA	NWMN_1629	2.13276
BAF67903.1	NWMN_1631	NWMN_1631	5.22102
BAF67904.1	NWMN_1632	NWMN_1632	2.16596
BAF67909.1	NWMN_1637	NWMN_1637	3.52595
BAF67910.1	NWMN_1638	NWMN_1638	3.19931
BAF67912.1	NWMN_1640	NWMN_1640	2.34862
BAF67917.1	NWMN_1645	NWMN_1645	2.74565
BAF67930.1	putA	NWMN_1658	7.12258
BAF67944.1	NWMN_1672	NWMN_1672	8.82775
BAF67950.1	NWMN_1678	NWMN_1678	4.76075
BAF67953.1	pckA	NWMN_1681	4.81172
BAF67957.1	menC	NWMN_1685	2.1491
BAF67958.1	memE	NWMN_1686	2.1911
BAF67962.1	NWMN_1690	NWMN_1690	2.0695
BAF67966.1	NWMN_1694	NWMN_1694	3.28788
BAF67967.1	NWMN_1695	NWMN_1695	3.032
BAF67974.1	splE	NWMN_1702	3.9694
BAF67981.1	bsaG	NWMN_1709	15.1502
BAF67982.1	bsaE	NWMN_1710	9.4981
BAF67983.1	bsaF	NWMN_1711	8.55662
BAF67984.1	bsaP	NWMN_1712	2.5602
BAF68002.1	NWMN_1730	NWMN_1730	5.116
BAF68003.1	NWMN_1731	NWMN_1731	3.55885
BAF68018.1	NWMN_1746	NWMN_1746	2.99092
BAF68025.1	NWMN_1753	NWMN_1753	2.52236
BAF68026.1	NWMN_1754	NWMN_1754	4.39435
BAF68027.1	NWMN_1755	NWMN_1755	3.56944
BAF68030.1	NWMN_1758	NWMN_1758	2.43593
BAF68033.1	NWMN_1761	NWMN_1761	2.57484
BAF68037.1	NWMN_1765	NWMN_1765	5.12507
BAF68039.1	NWMN_1767	NWMN_1767	9.35825
BAF68091.1	NWMN_1819	NWMN_1819	2.34783
BAF68093.1	NWMN_1821	NWMN_1821	2.44855
BAF68096.1	NWMN_1824	NWMN_1824	2.10614
BAF68103.1	NWMN_1831	NWMN_1831	3.06686
BAF68104.1	NWMN_1832	NWMN_1832	3.34003
BAF68105.1	dinP	NWMN_1833	5.24591
BAF68126.1	NWMN_1854	NWMN_1854	2.06693
BAF68130.1	NWMN_1858	NWMN_1858	4.23478
BAF68133.1	NWMN_1861	NWMN_1861	3.44308
BAF68142.1	NWMN_1870	NWMN_1870	2.13709
BAF68159.1	NWMN_1887	NWMN_1887	4.47254
BAF68160.1	NWMN_1888	NWMN_1888	2.44651
BAF68169.1	NWMN_1897	NWMN_1897	2.27416
BAF68183.1	NWMN_1911	NWMN_1911	4.28081
BAF68201.1	NWMN_1929	NWMN_1929	9.45744
BAF68203.1	NWMN_1931	NWMN_1931	2.45632
BAF68204.1	NWMN_1932	NWMN_1932	2.16848
BAF68205.1	NWMN_1933	NWMN_1933	2.53205
BAF68206.1	NWMN_1934	NWMN_1934	3.21009
BAF68207.1	NWMN_1935	NWMN_1935	3.20494
BAF68209.1	groEL	NWMN_1937	5.77296
BAF68210.1	groES	NWMN_1938	4.31912
BAF68214.1	NWMN_1942	NWMN_1942	2.29114
BAF68221.1	scrR	NWMN_1949	3.89661
BAF68234.1	ilvC	NWMN_1962	2.09621
BAF68235.1	leuA	NWMN_1963	2.85587
BAF68236.1	leuB	NWMN_1964	2.21895
BAF68237.1	leuC	NWMN_1965	2.46027
BAF68238.1	leuD	NWMN_1966	2.0881
BAF68261.1	NWMN_1989	NWMN_1989	2.40245
BAF68298.1	NWMN_2026	NWMN_2026	11.3086
BAF68311.1	NWMN_2039	NWMN_2039	3.7167
BAF68312.1	pdp	NWMN_2040	4.19177
BAF68313.1	deoC	NWMN_2041	2.58602
BAF68315.1	NWMN_2043	NWMN_2043	68.3
BAF68316.1	NWMN_2044	NWMN_2044	8.00151
BAF68326.1	NWMN_2054	NWMN_2054	4.06862
BAF68330.1	NWMN_2058	NWMN_2058	8.52189
BAF68331.1	mtlA	NWMN_2059	14.6622
BAF68332.1	mtlD	NWMN_2060	15.431
BAF68337.1	NWMN_2065	NWMN_2065	2.86768
BAF68339.1	NWMN_2067	NWMN_2067	3.27814
BAF68340.1	NWMN_2068	NWMN_2068	2.97493
BAF68341.1	NWMN_2069	NWMN_2069	4.59823
BAF68346.1	NWMN_2074	NWMN_2074	5.88921
BAF68350.1	NWMN_2078	NWMN_2078	2.06028
BAF68351.1	NWMN_2079	NWMN_2079	2.00182
BAF68352.1	NWMN_2080	NWMN_2080	4.4065
BAF68353.1	NWMN_2081	NWMN_2081	8.61225
BAF68357.1	NWMN_2085	NWMN_2085	4.2639
BAF68358.1	NWMN_2086	NWMN_2086	15.1342
BAF68359.1	NWMN_2087	NWMN_2087	18.2884
BAF68360.1	NWMN_2088	NWMN_2088	11.8084
BAF68361.1	NWMN_2089	NWMN_2089	3.499
BAF68362.1	NWMN_2090	NWMN_2090	3.35202
BAF68363.1	NWMN_2091	NWMN_2091	10.9229
BAF68364.1	NWMN_2092	NWMN_2092	6.94614
BAF68373.1	NWMN_2101	NWMN_2101	2.74539
BAF68376.1	NWMN_2104	NWMN_2104	2.63936
BAF68377.1	NWMN_2105	NWMN_2105	2.68997
BAF68379.1	NWMN_2107	NWMN_2107	2.8684
BAF68380.1	NWMN_2108	NWMN_2108	2.59536
BAF68381.1	NWMN_2109	NWMN_2109	12.173
BAF68395.1	NWMN_2123	NWMN_2123	2.30684
BAF68396.1	NWMN_2124	NWMN_2124	2.46871
BAF68426.1	NWMN_2154	NWMN_2154	6.10251
BAF68431.1	NWMN_2159	NWMN_2159	2.09051
BAF68440.1	moaA	NWMN_2168	3.69111
BAF68441.1	mobA	NWMN_2169	3.65133
BAF68442.1	moaD	NWMN_2170	4.59145
BAF68443.1	moaE	NWMN_2171	5.22855
BAF68444.1	mobB	NWMN_2172	6.21435
BAF68445.1	moeA	NWMN_2173	3.6892
BAF68447.1	moaB	NWMN_2175	3.32442
BAF68448.1	moeB	NWMN_2176	3.14431
BAF68452.1	NWMN_2180	NWMN_2180	13.3029
BAF68468.1	NWMN_2196	NWMN_2196	2.44668
BAF68470.1	NWMN_2198	NWMN_2198	2.00098
BAF68481.1	NWMN_2209	NWMN_2209	10.7414
BAF68482.1	NWMN_2210	NWMN_2210	5.0511
BAF68483.1	NWMN_2211	NWMN_2211	3.27694
BAF68484.1	NWMN_2212	NWMN_2212	4.34009
BAF68498.1	NWMN_2226	NWMN_2226	2.15432
BAF68501.1	NWMN_2229	NWMN_2229	15.2068
BAF68504.1	hutU	NWMN_2232	2.62568
BAF68507.1	hutG	NWMN_2235	5.16631
BAF68510.1	NWMN_2238	NWMN_2238	3.58514
BAF68521.1	NWMN_2249	NWMN_2249	2.99999
BAF68522.1	NWMN_2250	NWMN_2250	2.66008
BAF68527.1	NWMN_2255	NWMN_2255	2.01547
BAF68532.1	NWMN_2260	NWMN_2260	3.1549
BAF68539.1	mqo	NWMN_2267	2.38575
BAF68543.1	NWMN_2271	NWMN_2271	2.55038
BAF68544.1	NWMN_2272	NWMN_2272	2.48836
BAF68545.1	NWMN_2273	NWMN_2273	13.5999
BAF68546.1	NWMN_2274	NWMN_2274	13.5516
BAF68554.1	NWMN_2282	NWMN_2282	12.2877
BAF68570.1	cysG	NWMN_2298	2.07974
BAF68571.1	nirD	NWMN_2299	3.5844
BAF68574.1	NWMN_2302	NWMN_2302	5.35279
BAF68578.1	NWMN_2306	NWMN_2306	2.76417
BAF68607.1	NWMN_2335	NWMN_2335	8.41791
BAF68608.1	NWMN_2336	NWMN_2336	3.95136
BAF68609.1	NWMN_2337	NWMN_2337	2.07446
BAF68613.1	NWMN_2341	NWMN_2341	7.42066
BAF68616.1	opuCD	NWMN_2344	2.18323
BAF68618.1	opuCB	NWMN_2346	3.62022
BAF68619.1	opuCA	NWMN_2347	6.28378
BAF68622.1	NWMN_2350	NWMN_2350	2.80319
BAF68624.1	NWMN_2352	NWMN_2352	5.05577
BAF68625.1	NWMN_2353	NWMN_2353	3.02568
BAF68626.1	NWMN_2354	NWMN_2354	2.93153
BAF68629.1	NWMN_2357	NWMN_2357	2.47393
BAF68634.1	opp1C	NWMN_2362	2.20307
BAF68635.1	opp1B	NWMN_2363	3.65982
BAF68636.1	opp1A	NWMN_2364	4.97897
BAF68637.1	NWMN_2365	NWMN_2365	9.9896
BAF68638.1	NWMN_2366	NWMN_2366	15.7085
BAF68639.1	NWMN_2367	NWMN_2367	14.1848
BAF68640.1	NWMN_2368	NWMN_2368	8.92095
BAF68641.1	NWMN_2369	NWMN_2369	15.0563
BAF68643.1	NWMN_2371	NWMN_2371	9.55271
BAF68644.1	NWMN_2372	NWMN_2372	2.477
BAF68648.1	NWMN_2376	NWMN_2376	2.72611
BAF68660.1	NWMN_2388	NWMN_2388	2.75364
BAF68661.1	NWMN_2389	NWMN_2389	2.57587
BAF68662.1	NWMN_2390	NWMN_2390	2.66561
BAF68665.1	sarT	NWMN_2393	3.83652
BAF68674.1	gntK	NWMN_2402	5.972
BAF68675.1	gntR	NWMN_2403	5.47447
BAF68677.1	NWMN_2405	NWMN_2405	2.74962
BAF68679.1	NWMN_2407	NWMN_2407	2.0192
BAF68681.1	NWMN_2409	NWMN_2409	3.12285
BAF68686.1	fbp	NWMN_2414	12.1955
BAF68691.1	NWMN_2419	NWMN_2419	2.43545
BAF68692.1	NWMN_2420	NWMN_2420	4.94583
BAF68693.1	NWMN_2421	NWMN_2421	6.02706
BAF68694.1	NWMN_2422	NWMN_2422	3.16697
BAF68706.1	NWMN_2434	NWMN_2434	5.04025
BAF68707.1	NWMN_2435	NWMN_2435	10.9538
BAF68708.1	NWMN_2436	NWMN_2436	10.4749
BAF68709.1	ptsG	NWMN_2437	2.68936
BAF68710.1	poxB	NWMN_2438	4.35987
BAF68711.1	cidB	NWMN_2439	4.55582
BAF68713.1	NWMN_2441	NWMN_2441	3.50082
BAF68719.1	NWMN_2447	NWMN_2447	3.23151
BAF68720.1	clpC	NWMN_2448	2.92295
BAF68725.1	NWMN_2453	NWMN_2453	3.51755
BAF68726.1	NWMN_2454	NWMN_2454	8.60052
BAF68727.1	NWMN_2455	NWMN_2455	5.25775
BAF68730.1	NWMN_2458	NWMN_2458	26.0863
BAF68733.1	crtN	NWMN_2461	5.56054
BAF68734.1	crtM	NWMN_2462	8.96063
BAF68735.1	NWMN_2463	NWMN_2463	13.5848
BAF68736.1	crtI	NWMN_2464	4.58423
BAF68751.1	NWMN_2479	NWMN_2479	6.83341
BAF68752.1	NWMN_2480	NWMN_2480	11.4692
BAF68754.1	NWMN_2482	NWMN_2482	2.60742
BAF68755.1	NWMN_2483	NWMN_2483	4.98324
BAF68757.1	NWMN_2485	NWMN_2485	2.14469
BAF68759.1	NWMN_2487	NWMN_2487	8.0646
BAF68763.1	NWMN_2491	NWMN_2491	2.58133
BAF68764.1	NWMN_2492	NWMN_2492	2.23384
BAF68774.1	NWMN_2502	NWMN_2502	4.4837
BAF68775.1	NWMN_2503	NWMN_2503	7.58752
BAF68778.1	NWMN_2506	NWMN_2506	4.37055
BAF68779.1	NWMN_2507	NWMN_2507	3.23246
BAF68784.1	NWMN_2512	NWMN_2512	3.03543
BAF68786.1	nrdG	NWMN_2514	4.4272
BAF68787.1	nrdD	NWMN_2515	3.7349
BAF68792.1	NWMN_2520	NWMN_2520	2.79305
BAF68796.1	NWMN_2524	NWMN_2524	2.05091
BAF68807.1	argR	NWMN_2535	3.77546
BAF68809.1	isaB	NWMN_2537	3.37294
BAF68816.1	NWMN_2544	NWMN_2544	2.37848
BAF68818.1	NWMN_2546	NWMN_2546	2.22157
BAF68829.1	NWMN_2557	NWMN_2557	5.05619
BAF68830.1	NWMN_2558	NWMN_2558	2.32457
BAF68831.1	NWMN_2559	NWMN_2559	3.28423
BAF68832.1	NWMN_2560	NWMN_2560	2.67345
BAF68835.1	capA	NWMN_2563	2.81753
BAF68836.1	icaR	NWMN_2564	4.42751
BAF68837.1	icaA	NWMN_2565	2.12966
BAF68841.1	lip	NWMN_2569	3.36266
BAF68857.1	NWMN_2585	NWMN_2585	4.15693
BAF68863.1	NWMN_2591	NWMN_2591	4.37487
BAF68865.1	NWMN_2593	NWMN_2593	4.43462
BAF68866.1	NWMN_2594	NWMN_2594	3.56556
BAF68867.1	NWMN_2595	NWMN_2595	3.244
BAF68868.1	NWMN_2596	NWMN_2596	4.54273
BAF68869.1	NWMN_2597	NWMN_2597	3.63471
	547 genes total		4.86244	mean
	Link to Table 1		3.52595	median
			4.14331	stdev

## Sheet: A6.HNO_down-regulated
Gene	ID	locus	fold-change
BAF66278.1	NWMN_0006	NWMN_0006	2.73974
BAF66280.1	serS	NWMN_0008	2.95568
BAF66288.1	purA	NWMN_0016	2.0243
BAF66294.1	NWMN_0022	NWMN_0022	4.92815
BAF66302.1	NWMN_0030	NWMN_0030	2.36778
BAF66311.1	NWMN_0039	NWMN_0039	2.42667
BAF66312.1	NWMN_0040	NWMN_0040	2.09224
BAF66313.1	NWMN_0041	NWMN_0041	2.54347
BAF66321.1	NWMN_0049	NWMN_0049	3.85357
BAF66328.1	sarH1	NWMN_0056	2.24471
BAF66356.1	NWMN_0084	NWMN_0084	2.33395
BAF66357.1	NWMN_0085	NWMN_0085	2.289
BAF66387.1	NWMN_0115	NWMN_0115	4.21586
BAF66388.1	NWMN_0116	NWMN_0116	5.73971
BAF66389.1	NWMN_0117	NWMN_0117	5.10667
BAF66390.1	NWMN_0118	NWMN_0118	6.64938
BAF66391.1	NWMN_0119	NWMN_0119	3.64095
BAF66398.1	NWMN_0126	NWMN_0126	2.2492
BAF66399.1	argJ	NWMN_0127	2.68669
BAF66400.1	argC	NWMN_0128	3.65607
BAF66401.1	argD	NWMN_0129	3.03995
BAF66402.1	NWMN_0130	NWMN_0130	3.71751
BAF66415.1	NWMN_0143	NWMN_0143	3.11864
BAF66416.1	NWMN_0144	NWMN_0144	11.1248
BAF66417.1	NWMN_0145	NWMN_0145	9.40109
BAF66418.1	rlp	NWMN_0146	4.27804
BAF66419.1	NWMN_0147	NWMN_0147	2.57682
BAF66429.1	NWMN_0157	NWMN_0157	4.92247
BAF66436.1	NWMN_0164	NWMN_0164	2.49579
BAF66437.1	NWMN_0165	NWMN_0165	2.49365
BAF66438.1	coa	NWMN_0166	4.06273
BAF66444.1	NWMN_0172	NWMN_0172	2.11793
BAF66466.1	lytS	NWMN_0194	2.83291
BAF66467.1	lytR	NWMN_0195	2.23441
BAF66468.1	lrgA	NWMN_0196	2.18532
BAF66470.1	NWMN_0198	NWMN_0198	2.10948
BAF66471.1	NWMN_0199	NWMN_0199	3.34007
BAF66472.1	bglA	NWMN_0200	2.60836
BAF66488.1	NWMN_0216	NWMN_0216	2.30818
BAF66490.1	NWMN_0218	NWMN_0218	2.1095
BAF66504.1	NWMN_0232	NWMN_0232	2.11786
BAF66521.1	NWMN_0249	NWMN_0249	3.20725
BAF66534.1	geh	NWMN_0262	2.94878
BAF66535.1	int	NWMN_0263	2.16612
BAF66539.1	NWMN_0267	NWMN_0267	2.01255
BAF66549.1	NWMN_0277	NWMN_0277	2.89071
BAF66605.1	NWMN_0333	NWMN_0333	3.50412
BAF66617.1	NWMN_0345	NWMN_0345	4.24897
BAF66627.1	NWMN_0355	NWMN_0355	2.16061
BAF66629.1	rpsF	NWMN_0357	4.93464
BAF66630.1	NWMN_0358	NWMN_0358	4.44574
BAF66631.1	rpsR	NWMN_0359	3.87321
BAF66634.1	NWMN_0362	NWMN_0362	2.09816
BAF66635.1	NWMN_0363	NWMN_0363	2.90123
BAF66646.1	NWMN_0374	NWMN_0374	4.38007
BAF66647.1	NWMN_0375	NWMN_0375	2.12816
BAF66650.1	NWMN_0378	NWMN_0378	3.50386
BAF66651.1	pbuX	NWMN_0379	3.77025
BAF66652.1	guaB	NWMN_0380	2.5833
BAF66653.1	guaA	NWMN_0381	2.93994
BAF66661.1	ssl2nm	NWMN_0389	2.56799
BAF66663.1	ssl4nm	NWMN_0391	5.12423
BAF66666.1	ssl7nm	NWMN_0394	2.16146
BAF66668.1	ssl9nm	NWMN_0396	2.24203
BAF66670.1	hsdM	NWMN_0398	2.2215
BAF66671.1	hsdS	NWMN_0399	2.83625
BAF66672.1	ssl11nm	NWMN_0400	5.38469
BAF66673.1	NWMN_0401	NWMN_0401	7.05274
BAF66695.1	NWMN_0423	NWMN_0423	5.43685
BAF66697.1	metB	NWMN_0425	2.29365
BAF66698.1	NWMN_0426	NWMN_0426	11.6016
BAF66699.1	NWMN_0427	NWMN_0427	11.8622
BAF66700.1	NWMN_0428	NWMN_0428	4.13357
BAF66701.1	NWMN_0429	NWMN_0429	2.28472
BAF66708.1	gltB	NWMN_0436	2.92194
BAF66729.1	veg	NWMN_0457	2.04391
BAF66736.1	rplY	NWMN_0464	2.23328
BAF66747.1	NWMN_0475	NWMN_0475	2.30605
BAF66755.1	nupC	NWMN_0483	2.87357
BAF66771.1	rplK	NWMN_0499	3.79714
BAF66772.1	rplA	NWMN_0500	3.96001
BAF66773.1	rplJ	NWMN_0501	2.56011
BAF66774.1	rplL	NWMN_0502	2.04632
BAF66775.1	NWMN_0503	NWMN_0503	3.06846
BAF66776.1	rpoB	NWMN_0504	2.09529
BAF66777.1	rpoC	NWMN_0505	2.91182
BAF66778.1	NWMN_0506	NWMN_0506	2.59
BAF66779.1	rpsL	NWMN_0507	2.87221
BAF66780.1	rpsG	NWMN_0508	2.59796
BAF66781.1	fus	NWMN_0509	2.29951
BAF66790.1	NWMN_0518	NWMN_0518	2.32896
BAF66793.1	NWMN_0521	NWMN_0521	2.0391
BAF66797.1	sdrE	NWMN_0525	2.05159
BAF66816.1	ung	NWMN_0544	2.7384
BAF66817.1	NWMN_0545	NWMN_0545	3.28542
BAF66818.1	NWMN_0546	NWMN_0546	3.51574
BAF66832.1	NWMN_0560	NWMN_0560	2.09958
BAF66851.1	argS	NWMN_0579	3.03928
BAF66853.1	NWMN_0581	NWMN_0581	4.08701
BAF66861.1	NWMN_0589	NWMN_0589	3.82402
BAF66886.1	NWMN_0614	NWMN_0614	2.26109
BAF66904.1	NWMN_0632	NWMN_0632	3.76509
BAF66905.1	NWMN_0633	NWMN_0633	3.53454
BAF66906.1	NWMN_0634	NWMN_0634	3.44037
BAF66927.1	NWMN_0655	NWMN_0655	5.09828
BAF66946.1	saeS	NWMN_0674	2.4903
BAF66947.1	saeR	NWMN_0675	2.41829
BAF66948.1	NWMN_0676	NWMN_0676	2.42406
BAF66953.1	NWMN_0681	NWMN_0681	2.34758
BAF66958.1	NWMN_0686	NWMN_0686	2.08227
BAF66968.1	NWMN_0696	NWMN_0696	2.33079
BAF66969.1	NWMN_0697	NWMN_0697	2.93469
BAF66970.1	NWMN_0698	NWMN_0698	2.39197
BAF66980.1	NWMN_0708	NWMN_0708	3.38344
BAF66987.1	NWMN_0715	NWMN_0715	2.04061
BAF66990.1	NWMN_0718	NWMN_0718	2.28579
BAF67018.1	NWMN_0746	NWMN_0746	2.89348
BAF67029.1	NWMN_0757	NWMN_0757	28.7903
BAF67030.1	ssp	NWMN_0758	4.54523
BAF67031.1	NWMN_0759	NWMN_0759	2.34246
BAF67032.1	NWMN_0760	NWMN_0760	2.21502
BAF67033.1	cspC	NWMN_0761	2.77254
BAF67036.1	NWMN_0764	NWMN_0764	2.76436
BAF67041.1	NWMN_0769	NWMN_0769	2.24389
BAF67052.1	NWMN_0780	NWMN_0780	2.85392
BAF67053.1	NWMN_0781	NWMN_0781	2.36694
BAF67056.1	NWMN_0784	NWMN_0784	2.27621
BAF67062.1	NWMN_0790	NWMN_0790	2.06064
BAF67071.1	NWMN_0799	NWMN_0799	2.13029
BAF67072.1	NWMN_0800	NWMN_0800	2.16362
BAF67074.1	NWMN_0802	NWMN_0802	2.44513
BAF67075.1	dltA	NWMN_0803	3.13754
BAF67076.1	dltB	NWMN_0804	2.7265
BAF67077.1	dltC	NWMN_0805	2.77717
BAF67078.1	dltD	NWMN_0806	2.57324
BAF67085.1	NWMN_0813	NWMN_0813	5.80652
BAF67086.1	NWMN_0814	NWMN_0814	3.32607
BAF67103.1	argH	NWMN_0831	3.01518
BAF67104.1	argG	NWMN_0832	6.19824
BAF67112.1	NWMN_0840	NWMN_0840	2.68027
BAF67127.1	oppB	NWMN_0855	2.63297
BAF67138.1	trpS	NWMN_0866	2.92682
BAF67139.1	NWMN_0867	NWMN_0867	2.18249
BAF67143.1	NWMN_0871	NWMN_0871	4.06928
BAF67154.1	NWMN_0882	NWMN_0882	2.86093
BAF67165.1	NWMN_0893	NWMN_0893	2.10824
BAF67168.1	NWMN_0896	NWMN_0896	3.67237
BAF67178.1	NWMN_0906	NWMN_0906	2.39553
BAF67179.1	NWMN_0907	NWMN_0907	6.5188
BAF67190.1	sspA	NWMN_0918	2.31555
BAF67203.1	NWMN_0931	NWMN_0931	2.5749
BAF67216.1	NWMN_0944	NWMN_0944	2.10618
BAF67217.1	NWMN_0945	NWMN_0945	2.66618
BAF67223.1	nrdH	NWMN_0951	2.01976
BAF67236.1	NWMN_0964	NWMN_0964	3.83944
BAF67237.1	potA	NWMN_0965	3.66192
BAF67238.1	potB	NWMN_0966	4.76149
BAF67239.1	potC	NWMN_0967	4.69197
BAF67240.1	NWMN_0968	NWMN_0968	3.0623
BAF67243.1	NWMN_0971	NWMN_0971	3.14958
BAF67246.1	NWMN_0974	NWMN_0974	2.53124
BAF67258.1	NWMN_0986	NWMN_0986	2.72032
BAF67262.1	NWMN_0990	NWMN_0990	4.05371
BAF67263.1	rpmF	NWMN_0991	3.52131
BAF67313.1	isdA	NWMN_1041	3.37861
BAF67318.1	srtB	NWMN_1046	2.03096
BAF67319.1	isdG	NWMN_1047	4.29775
BAF67321.1	pheS	NWMN_1049	2.43256
BAF67338.1	NWMN_1066	NWMN_1066	5.05959
BAF67339.1	NWMN_1067	NWMN_1067	2.10942
BAF67340.1	NWMN_1068	NWMN_1068	5.55205
BAF67341.1	NWMN_1069	NWMN_1069	3.89653
BAF67342.1	NWMN_1070	NWMN_1070	6.92842
BAF67349.1	NWMN_1077	NWMN_1077	2.34956
BAF67356.1	NWMN_1084	NWMN_1084	4.11401
BAF67364.1	mraY	NWMN_1092	2.01994
BAF67375.1	ileS	NWMN_1103	2.49554
BAF67376.1	NWMN_1104	NWMN_1104	2.41708
BAF67379.1	lsp	NWMN_1107	3.20222
BAF67380.1	NWMN_1108	NWMN_1108	2.62997
BAF67387.1	pryF	NWMN_1115	3.84008
BAF67388.1	pyrE	NWMN_1116	2.67391
BAF67389.1	NWMN_1117	NWMN_1117	2.21427
BAF67399.1	NWMN_1127	NWMN_1127	2.13125
BAF67400.1	NWMN_1128	NWMN_1128	2.45998
BAF67401.1	NWMN_1129	NWMN_1129	2.67188
BAF67402.1	NWMN_1130	NWMN_1130	3.62015
BAF67406.1	rpmB	NWMN_1134	2.29417
BAF67420.1	rpsP	NWMN_1148	3.56206
BAF67421.1	rimM	NWMN_1149	3.67542
BAF67422.1	trmD	NWMN_1150	4.017
BAF67423.1	rplS	NWMN_1151	4.33174
BAF67433.1	gid	NWMN_1161	2.17922
BAF67442.1	uppS	NWMN_1170	2.98625
BAF67443.1	cdsA	NWMN_1171	3.40334
BAF67454.1	rpsO	NWMN_1182	2.97467
BAF67469.1	NWMN_1197	NWMN_1197	4.15165
BAF67478.1	glpP	NWMN_1206	2.50112
BAF67491.1	NWMN_1219	NWMN_1219	3.07909
BAF67492.1	NWMN_1220	NWMN_1220	2.68687
BAF67508.1	nuc	NWMN_1236	3.60629
BAF67517.1	NWMN_1245	NWMN_1245	4.21782
BAF67522.1	NWMN_1250	NWMN_1250	2.21807
BAF67527.1	NWMN_1255	NWMN_1255	2.93375
BAF67531.1	NWMN_1259	NWMN_1259	3.21863
BAF67532.1	mskL	NWMN_1260	3.21755
BAF67533.1	NWMN_1261	NWMN_1261	2.49158
BAF67537.1	NWMN_1265	NWMN_1265	2.16052
BAF67538.1	NWMN_1266	NWMN_1266	3.06252
BAF67541.1	NWMN_1269	NWMN_1269	3.43861
BAF67575.1	NWMN_1303	NWMN_1303	3.57599
BAF67592.1	NWMN_1320	NWMN_1320	3.85661
BAF67614.1	NWMN_1342	NWMN_1342	2.63611
BAF67622.1	NWMN_1350	NWMN_1350	2.20097
BAF67624.1	NWMN_1352	NWMN_1352	4.9523
BAF67625.1	NWMN_1353	NWMN_1353	2.34053
BAF67632.1	recU	NWMN_1360	2.13849
BAF67655.1	gpsA	NWMN_1383	2.02982
BAF67659.1	ansA	NWMN_1387	2.10935
BAF67664.1	fer	NWMN_1392	2.3042
BAF67683.1	NWMN_1411	NWMN_1411	2.72596
BAF67726.1	rpmG	NWMN_1454	3.15322
BAF67732.1	NWMN_1460	NWMN_1460	2.67282
BAF67733.1	NWMN_1461	NWMN_1461	2.47113
BAF67750.1	rpsU	NWMN_1478	2.56104
BAF67760.1	rpsT	NWMN_1488	3.96757
BAF67768.1	NWMN_1496	NWMN_1496	2.21085
BAF67769.1	NWMN_1497	NWMN_1497	2.84749
BAF67770.1	aroE	NWMN_1498	2.43125
BAF67771.1	NWMN_1499	NWMN_1499	2.0634
BAF67782.1	NWMN_1510	NWMN_1510	2.29427
BAF67783.1	greA	NWMN_1511	2.06102
BAF67809.1	apt	NWMN_1537	2.00303
BAF67811.1	secDF	NWMN_1539	2.67502
BAF67814.1	queA	NWMN_1542	3.11914
BAF67815.1	ruvB	NWMN_1543	2.55847
BAF67816.1	ruvA	NWMN_1544	2.31859
BAF67817.1	NWMN_1545	NWMN_1545	2.42123
BAF67818.1	obg	NWMN_1546	2.24397
BAF67819.1	rpmA	NWMN_1547	2.33286
BAF67820.1	NWMN_1548	NWMN_1548	3.11175
BAF67821.1	rplU	NWMN_1549	3.10384
BAF67827.1	radC	NWMN_1555	2.65392
BAF67828.1	NWMN_1556	NWMN_1556	2.42632
BAF67829.1	folC	NWMN_1557	2.22976
BAF67830.1	valS	NWMN_1558	2.80367
BAF67844.1	rplT	NWMN_1572	2.34524
BAF67845.1	rpmI	NWMN_1573	2.40047
BAF67849.1	dnaI	NWMN_1577	2.55255
BAF67851.1	nrdR	NWMN_1579	2.5484
BAF67861.1	aapA	NWMN_1589	2.68784
BAF67866.1	accA	NWMN_1594	2.00598
BAF67880.1	NWMN_1608	NWMN_1608	2.57684
BAF67881.1	thiI	NWMN_1609	2.22278
BAF67885.1	rpsD	NWMN_1613	3.77966
BAF67891.1	NWMN_1619	NWMN_1619	3.74857
BAF67892.1	plsC	NWMN_1620	4.23327
BAF67894.1	tyrS	NWMN_1622	4.26171
BAF67902.1	NWMN_1630	NWMN_1630	2.19796
BAF67913.1	NWMN_1641	NWMN_1641	2.48215
BAF67914.1	NWMN_1642	NWMN_1642	2.02237
BAF67920.1	NWMN_1648	NWMN_1648	2.18859
BAF67936.1	NWMN_1664	NWMN_1664	2.1305
BAF67937.1	NWMN_1665	NWMN_1665	2.40429
BAF67938.1	arsC	NWMN_1666	2.76834
BAF67940.1	NWMN_1668	NWMN_1668	2.76223
BAF67942.1	NWMN_1670	NWMN_1670	2.75335
BAF67943.1	NWMN_1671	NWMN_1671	2.52636
BAF67952.1	metK	NWMN_1680	2.00567
BAF67968.1	NWMN_1696	NWMN_1696	3.15517
BAF67972.1	hsdM	NWMN_1700	2.00132
BAF68011.1	NWMN_1739	NWMN_1739	2.36661
BAF68014.1	NWMN_1742	NWMN_1742	2.4144
BAF68021.1	NWMN_1749	NWMN_1749	7.09462
BAF68022.1	NWMN_1750	NWMN_1750	6.74462
BAF68023.1	NWMN_1751	NWMN_1751	2.79341
BAF68086.1	int	NWMN_1814	2.15288
BAF68087.1	NWMN_1815	NWMN_1815	2.03196
BAF68106.1	NWMN_1834	NWMN_1834	2.18784
BAF68109.1	gatB	NWMN_1837	3.00867
BAF68110.1	gatA	NWMN_1838	2.9351
BAF68111.1	gatC	NWMN_1839	2.3139
BAF68112.1	putP	NWMN_1840	4.42383
BAF68119.1	sspB	NWMN_1847	2.60757
BAF68145.1	NWMN_1873	NWMN_1873	2.47844
BAF68146.1	NWMN_1874	NWMN_1874	2.07279
BAF68147.1	NWMN_1875	NWMN_1875	2.04156
BAF68148.1	scn	NWMN_1876	2.5983
BAF68149.1	chp	NWMN_1877	32.6915
BAF68152.1	sak	NWMN_1880	2.39351
BAF68153.1	NWMN_1881	NWMN_1881	3.21352
BAF68154.1	NWMN_1882	NWMN_1882	4.48732
BAF68189.1	NWMN_1917	NWMN_1917	3.84291
BAF68191.1	NWMN_1919	NWMN_1919	3.3018
BAF68193.1	NWMN_1921	NWMN_1921	2.54092
BAF68199.1	lukF	NWMN_1927	2.28399
BAF68200.1	lukS	NWMN_1928	3.30955
BAF68211.1	NWMN_1939	NWMN_1939	2.26822
BAF68223.1	NWMN_1951	NWMN_1951	4.3609
BAF68224.1	NWMN_1952	NWMN_1952	4.96499
BAF68226.1	NWMN_1954	NWMN_1954	2.17014
BAF68232.1	ilvD	NWMN_1960	2.42384
BAF68278.1	atpC	NWMN_2006	2.76115
BAF68279.1	atpD	NWMN_2007	2.74351
BAF68280.1	atpG	NWMN_2008	2.2587
BAF68281.1	atpA	NWMN_2009	2.29501
BAF68282.1	atpH	NWMN_2010	2.03322
BAF68291.1	NWMN_2019	NWMN_2019	2.53465
BAF68292.1	NWMN_2020	NWMN_2020	2.20941
BAF68293.1	NWMN_2021	NWMN_2021	3.68963
BAF68294.1	prfA	NWMN_2022	2.94368
BAF68296.1	rpmE	NWMN_2024	2.54663
BAF68302.1	NWMN_2030	NWMN_2030	2.09239
BAF68303.1	pyrG	NWMN_2031	3.60886
BAF68304.1	rpoE	NWMN_2032	2.02113
BAF68314.1	deoD	NWMN_2042	2.0646
BAF68318.1	NWMN_2046	NWMN_2046	2.25878
BAF68347.1	NWMN_2075	NWMN_2075	11.8388
BAF68391.1	rpsI	NWMN_2119	2.66742
BAF68392.1	rplM	NWMN_2120	2.78188
BAF68397.1	rplQ	NWMN_2125	2.5495
BAF68398.1	rpoA	NWMN_2126	2.20312
BAF68399.1	rpsK	NWMN_2127	2.19889
BAF68400.1	rpsM	NWMN_2128	2.04654
BAF68401.1	rpmJ	NWMN_2129	2.26288
BAF68402.1	infA	NWMN_2130	2.37352
BAF68403.1	adk	NWMN_2131	2.37467
BAF68404.1	secY	NWMN_2132	2.395
BAF68405.1	rplO	NWMN_2133	2.36181
BAF68406.1	rpmD	NWMN_2134	2.42247
BAF68407.1	rpsE	NWMN_2135	2.44574
BAF68408.1	rplR	NWMN_2136	2.20453
BAF68409.1	rplF	NWMN_2137	2.15798
BAF68422.1	rplW	NWMN_2150	2.3351
BAF68423.1	rplD	NWMN_2151	2.18519
BAF68424.1	rplC	NWMN_2152	2.57082
BAF68425.1	rpsJ	NWMN_2153	3.18536
BAF68427.1	NWMN_2155	NWMN_2155	2.42208
BAF68446.1	moaC	NWMN_2174	2.05706
BAF68453.1	NWMN_2181	NWMN_2181	3.441
BAF68454.1	NWMN_2182	NWMN_2182	3.80835
BAF68471.1	NWMN_2199	NWMN_2199	4.21213
BAF68472.1	nhaC	NWMN_2200	8.40335
BAF68473.1	NWMN_2201	NWMN_2201	9.49323
BAF68474.1	NWMN_2202	NWMN_2202	2.48124
BAF68475.1	NWMN_2203	NWMN_2203	6.5437
BAF68490.1	NWMN_2218	NWMN_2218	2.1125
BAF68495.1	NWMN_2223	NWMN_2223	3.45908
BAF68499.1	NWMN_2227	NWMN_2227	2.53211
BAF68508.1	NWMN_2236	NWMN_2236	3.65712
BAF68513.1	NWMN_2241	NWMN_2241	2.82697
BAF68518.1	NWMN_2246	NWMN_2246	2.29272
BAF68525.1	NWMN_2253	NWMN_2253	2.96973
BAF68526.1	NWMN_2254	NWMN_2254	3.86011
BAF68529.1	tcaA	NWMN_2257	3.53552
BAF68530.1	tcaR	NWMN_2258	2.07296
BAF68537.1	NWMN_2265	NWMN_2265	5.53081
BAF68538.1	NWMN_2266	NWMN_2266	3.17391
BAF68548.1	NWMN_2276	NWMN_2276	2.27843
BAF68555.1	NWMN_2283	NWMN_2283	2.33529
BAF68556.1	NWMN_2284	NWMN_2284	3.07897
BAF68557.1	NWMN_2285	NWMN_2285	2.15928
BAF68558.1	NWMN_2286	NWMN_2286	3.97882
BAF68580.1	dsbA	NWMN_2308	2.49229
BAF68589.1	sbi	NWMN_2317	5.04249
BAF68605.1	NWMN_2333	NWMN_2333	2.85094
BAF68610.1	NWMN_2338	NWMN_2338	2.33185
BAF68611.1	NWMN_2339	NWMN_2339	2.198
BAF68623.1	NWMN_2351	NWMN_2351	2.05179
BAF68642.1	NWMN_2370	NWMN_2370	2.63695
BAF68668.1	NWMN_2396	NWMN_2396	3.09725
BAF68669.1	fnbB	NWMN_2397	2.24215
BAF68670.1	NWMN_2398	NWMN_2398	3.09417
BAF68671.1	fnbA	NWMN_2399	2.45654
BAF68684.1	NWMN_2412	NWMN_2412	3.6629
BAF68685.1	NWMN_2413	NWMN_2413	4.03809
BAF68700.1	NWMN_2428	NWMN_2428	3.00098
BAF68703.1	NWMN_2431	NWMN_2431	2.00775
BAF68712.1	cidA	NWMN_2440	3.78276
BAF68715.1	NWMN_2443	NWMN_2443	2.40483
BAF68738.1	oatA	NWMN_2466	3.42364
BAF68739.1	NWMN_2467	NWMN_2467	2.29344
BAF68740.1	NWMN_2468	NWMN_2468	3.05361
BAF68741.1	NWMN_2469	NWMN_2469	3.22124
BAF68742.1	NWMN_2470	NWMN_2470	5.23202
BAF68744.1	NWMN_2472	NWMN_2472	2.44143
BAF68814.1	NWMN_2542	NWMN_2542	2.17197
BAF68827.1	NWMN_2555	NWMN_2555	2.64542
BAF68849.1	NWMN_2577	NWMN_2577	7.92941
BAF68850.1	NWMN_2578	NWMN_2578	6.01724
BAF68855.1	NWMN_2583	NWMN_2583	2.19826
BAF68856.1	NWMN_2584	NWMN_2584	2.67137
BAF68877.1	cspB	NWMN_2605	2.14475
BAF68886.1	rpmH	NWMN_2614	2.81925
	394 genes total		3.26198	mean
	Link to Table 2		2.64967	median
			2.43671	stdev

## Sheet: A7.CP_up-regulated
Gene	ID	locus	fold-change
BAF66316.1	NWMN_0044	NWMN_0044	2.91342
BAF66322.1	NWMN_0050	NWMN_0050	2.53784
BAF66324.1	NWMN_0052	NWMN_0052	2.26296
BAF66330.1	sirB	NWMN_0058	11.8889
BAF66331.1	sirA	NWMN_0059	35.1748
BAF66332.1	sbnA	NWMN_0060	60.6504
BAF66333.1	sbnB	NWMN_0061	80.4468
BAF66334.1	sbnC	NWMN_0062	81.151
BAF66335.1	sbnD	NWMN_0063	41.0451
BAF66336.1	sbnE	NWMN_0064	47.9493
BAF66337.1	sbnF	NWMN_0065	47.9313
BAF66338.1	sbnG	NWMN_0066	38.8184
BAF66339.1	sbnH	NWMN_0067	31.4727
BAF66340.1	sbnI	NWMN_0068	21.877
BAF66359.1	NWMN_0087	NWMN_0087	3.38154
BAF66383.1	NWMN_0111	NWMN_0111	6.33813
BAF66384.1	NWMN_0112	NWMN_0112	8.30586
BAF66415.1	NWMN_0143	NWMN_0143	4.06158
BAF66422.1	NWMN_0150	NWMN_0150	3.90096
BAF66432.1	NWMN_0160	NWMN_0160	2.72456
BAF66436.1	NWMN_0164	NWMN_0164	4.05199
BAF66444.1	NWMN_0172	NWMN_0172	2.51657
BAF66446.1	NWMN_0174	NWMN_0174	3.35872
BAF66447.1	hmp	NWMN_0175	2.90017
BAF66460.1	NWMN_0188	NWMN_0188	3.82957
BAF66465.1	scdA	NWMN_0193	2.85581
BAF66466.1	lytS	NWMN_0194	3.67748
BAF66467.1	lytR	NWMN_0195	4.58933
BAF66473.1	NWMN_0201	NWMN_0201	10.4482
BAF66479.1	NWMN_0207	NWMN_0207	6.08806
BAF66480.1	NWMN_0208	NWMN_0208	4.50148
BAF66481.1	NWMN_0209	NWMN_0209	5.76251
BAF66482.1	lytM	NWMN_0210	3.34198
BAF66492.1	NWMN_0220	NWMN_0220	2.39472
BAF66494.1	NWMN_0222	NWMN_0222	2.50795
BAF66498.1	NWMN_0226	NWMN_0226	3.36873
BAF66521.1	NWMN_0249	NWMN_0249	6.69139
BAF66540.1	NWMN_0268	NWMN_0268	2.39995
BAF66542.1	NWMN_0270	NWMN_0270	7.20718
BAF66543.1	NWMN_0271	NWMN_0271	7.11004
BAF66544.1	NWMN_0272	NWMN_0272	6.09508
BAF66545.1	NWMN_0273	NWMN_0273	4.89004
BAF66547.1	NWMN_0275	NWMN_0275	7.01737
BAF66548.1	NWMN_0276	NWMN_0276	8.12625
BAF66549.1	NWMN_0277	NWMN_0277	6.99912
BAF66550.1	NWMN_0278	NWMN_0278	5.92075
BAF66551.1	NWMN_0279	NWMN_0279	6.86012
BAF66552.1	NWMN_0280	NWMN_0280	6.49054
BAF66553.1	NWMN_0281	NWMN_0281	5.1863
BAF66554.1	NWMN_0282	NWMN_0282	6.56361
BAF66555.1	NWMN_0283	NWMN_0283	6.93374
BAF66556.1	NWMN_0284	NWMN_0284	5.309
BAF66557.1	NWMN_0285	NWMN_0285	2.50917
BAF66611.1	NWMN_0339	NWMN_0339	2.35427
BAF66613.1	NWMN_0341	NWMN_0341	3.15214
BAF66625.1	NWMN_0353	NWMN_0353	3.50451
BAF66634.1	NWMN_0362	NWMN_0362	2.28551
BAF66644.1	ahpC	NWMN_0372	2.62581
BAF66650.1	NWMN_0378	NWMN_0378	3.75847
BAF66651.1	pbuX	NWMN_0379	4.48047
BAF66652.1	guaB	NWMN_0380	4.25365
BAF66653.1	guaA	NWMN_0381	2.89954
BAF66654.1	NWMN_0382	NWMN_0382	2.04655
BAF66660.1	ssl1nm	NWMN_0388	7.9868
BAF66661.1	ssl2nm	NWMN_0389	17.2637
BAF66662.1	ssl3nm	NWMN_0390	16.0878
BAF66663.1	ssl4nm	NWMN_0391	6.42926
BAF66664.1	ssl5nm	NWMN_0392	10.052
BAF66665.1	ssl6nm	NWMN_0393	10.3514
BAF66666.1	ssl7nm	NWMN_0394	32.6066
BAF66667.1	ssl8nm	NWMN_0395	6.9519
BAF66668.1	ssl9nm	NWMN_0396	15.4793
BAF66669.1	ssl10nm	NWMN_0397	5.22933
BAF66695.1	NWMN_0423	NWMN_0423	6.43335
BAF66708.1	gltB	NWMN_0436	3.1597
BAF66709.1	gltD	NWMN_0437	2.90343
BAF66738.1	mfd	NWMN_0466	3.30596
BAF66739.1	NWMN_0467	NWMN_0467	2.92629
BAF66740.1	NWMN_0468	NWMN_0468	3.35316
BAF66741.1	divIC	NWMN_0469	2.80305
BAF66764.1	cysS	NWMN_0492	3.16852
BAF66765.1	NWMN_0493	NWMN_0493	3.7858
BAF66766.1	NWMN_0494	NWMN_0494	3.31837
BAF66767.1	NWMN_0495	NWMN_0495	2.88842
BAF66768.1	NWMN_0496	NWMN_0496	2.92955
BAF66791.1	NWMN_0519	NWMN_0519	3.25833
BAF66793.1	NWMN_0521	NWMN_0521	2.9117
BAF66807.1	NWMN_0535	NWMN_0535	4.17138
BAF66842.1	NWMN_0570	NWMN_0570	3.39765
BAF66873.1	NWMN_0601	NWMN_0601	365.24
BAF66874.1	NWMN_0602	NWMN_0602	370.075
BAF66875.1	NWMN_0603	NWMN_0603	344.505
BAF66888.1	fhuA	NWMN_0616	8.46909
BAF66889.1	fhuB	NWMN_0617	7.3218
BAF66890.1	fhuG	NWMN_0618	4.09434
BAF66896.1	lipA	NWMN_0624	5.64257
BAF66925.1	NWMN_0653	NWMN_0653	2.64413
BAF66926.1	NWMN_0654	NWMN_0654	2.81058
BAF66951.1	NWMN_0679	NWMN_0679	2.83526
BAF66952.1	NWMN_0680	NWMN_0680	2.80617
BAF66953.1	NWMN_0681	NWMN_0681	5.30997
BAF66954.1	pabA	NWMN_0682	4.40314
BAF66955.1	pabB	NWMN_0683	3.87915
BAF66956.1	pabC	NWMN_0684	4.19114
BAF66957.1	NWMN_0685	NWMN_0685	4.06497
BAF66958.1	NWMN_0686	NWMN_0686	4.27883
BAF66961.1	recQ	NWMN_0689	3.29118
BAF66971.1	nrdI	NWMN_0699	3.62998
BAF66972.1	nrdE	NWMN_0700	5.7688
BAF66973.1	nrdF	NWMN_0701	5.25017
BAF66974.1	NWMN_0702	NWMN_0702	5.59652
BAF66975.1	NWMN_0703	NWMN_0703	5.10251
BAF66976.1	NWMN_0704	NWMN_0704	5.54248
BAF66997.1	NWMN_0725	NWMN_0725	3.26815
BAF67036.1	NWMN_0764	NWMN_0764	4.42857
BAF67045.1	NWMN_0773	NWMN_0773	2.32957
BAF67052.1	NWMN_0780	NWMN_0780	10.5549
BAF67053.1	NWMN_0781	NWMN_0781	11.808
BAF67054.1	NWMN_0782	NWMN_0782	9.67191
BAF67062.1	NWMN_0790	NWMN_0790	4.47618
BAF67085.1	NWMN_0813	NWMN_0813	31.4243
BAF67086.1	NWMN_0814	NWMN_0814	3.16548
BAF67087.1	NWMN_0815	NWMN_0815	228.854
BAF67118.1	NWMN_0846	NWMN_0846	3.58316
BAF67119.1	NWMN_0847	NWMN_0847	4.73185
BAF67121.1	NWMN_0849	NWMN_0849	2.1956
BAF67134.1	appF	NWMN_0862	2.46675
BAF67140.1	NWMN_0868	NWMN_0868	3.17849
BAF67141.1	NWMN_0869	NWMN_0869	4.60612
BAF67215.1	NWMN_0943	NWMN_0943	2.2021
BAF67224.1	cydA	NWMN_0952	8.41894
BAF67225.1	cydB	NWMN_0953	8.62219
BAF67229.1	pdf1	NWMN_0957	3.3267
BAF67267.1	NWMN_0995	NWMN_0995	3.73436
BAF67268.1	NWMN_0996	NWMN_0996	6.5823
BAF67269.1	NWMN_0997	NWMN_0997	7.70828
BAF67270.1	NWMN_0998	NWMN_0998	8.38312
BAF67271.1	NWMN_0999	NWMN_0999	7.84035
BAF67272.1	NWMN_1000	NWMN_1000	6.14453
BAF67273.1	NWMN_1001	NWMN_1001	4.89004
BAF67275.1	NWMN_1003	NWMN_1003	7.01737
BAF67276.1	NWMN_1004	NWMN_1004	8.12625
BAF67277.1	NWMN_1005	NWMN_1005	6.99912
BAF67278.1	NWMN_1006	NWMN_1006	5.92075
BAF67279.1	NWMN_1007	NWMN_1007	6.89543
BAF67280.1	NWMN_1008	NWMN_1008	6.46001
BAF67281.1	NWMN_1009	NWMN_1009	5.1863
BAF67282.1	NWMN_1010	NWMN_1010	6.56361
BAF67283.1	NWMN_1011	NWMN_1011	6.93374
BAF67284.1	NWMN_1012	NWMN_1012	6.11225
BAF67285.1	NWMN_1013	NWMN_1013	3.69343
BAF67288.1	NWMN_1016	NWMN_1016	3.62434
BAF67289.1	NWMN_1017	NWMN_1017	4.25172
BAF67298.1	NWMN_1026	NWMN_1026	2.32678
BAF67299.1	NWMN_1027	NWMN_1027	2.85704
BAF67312.1	isdB	NWMN_1040	198.866
BAF67313.1	isdA	NWMN_1041	107.44
BAF67314.1	isdC	NWMN_1042	34.5242
BAF67315.1	isdD	NWMN_1043	122.077
BAF67316.1	isdE	NWMN_1044	135.841
BAF67317.1	isdF	NWMN_1045	92.772
BAF67318.1	srtB	NWMN_1046	105.265
BAF67319.1	isdG	NWMN_1047	63.92
BAF67347.1	NWMN_1075	NWMN_1075	15.7831
BAF67348.1	NWMN_1076	NWMN_1076	21.9904
BAF67349.1	NWMN_1077	NWMN_1077	23.5163
BAF67376.1	NWMN_1104	NWMN_1104	5.23466
BAF67431.1	NWMN_1159	NWMN_1159	3.78118
BAF67459.1	NWMN_1187	NWMN_1187	3.05435
BAF67460.1	NWMN_1188	NWMN_1188	2.72033
BAF67461.1	NWMN_1189	NWMN_1189	3.01391
BAF67470.1	porA	NWMN_1198	4.35528
BAF67471.1	porB	NWMN_1199	3.62039
BAF67472.1	NWMN_1200	NWMN_1200	4.11379
BAF67473.1	miaB	NWMN_1201	3.26592
BAF67474.1	NWMN_1202	NWMN_1202	2.66472
BAF67476.1	mutS	NWMN_1204	3.40793
BAF67477.1	mutL	NWMN_1205	4.76173
BAF67478.1	glpP	NWMN_1206	2.43732
BAF67520.1	rpsN	NWMN_1248	27.2755
BAF67524.1	NWMN_1252	NWMN_1252	2.92319
BAF67548.1	NWMN_1276	NWMN_1276	5.09867
BAF67567.1	pepF	NWMN_1295	2.51638
BAF67592.1	NWMN_1320	NWMN_1320	2.55732
BAF67593.1	NWMN_1321	NWMN_1321	4.29433
BAF67594.1	NWMN_1322	NWMN_1322	3.51561
BAF67611.1	NWMN_1339	NWMN_1339	2.40335
BAF67612.1	NWMN_1340	NWMN_1340	3.68715
BAF67613.1	NWMN_1341	NWMN_1341	3.85135
BAF67616.1	ebh2	NWMN_1344	3.719
BAF67618.1	NWMN_1346	NWMN_1346	3.23517
BAF67667.1	NWMN_1395	NWMN_1395	3.24887
BAF67668.1	NWMN_1396	NWMN_1396	2.54299
BAF67794.1	NWMN_1522	NWMN_1522	2.88772
BAF67806.1	NWMN_1534	NWMN_1534	2.71472
BAF67810.1	recJ	NWMN_1538	2.95787
BAF67865.1	pfk	NWMN_1593	2.82606
BAF67866.1	accA	NWMN_1594	2.61804
BAF67867.1	accD	NWMN_1595	2.89251
BAF67896.1	NWMN_1624	NWMN_1624	21.3706
BAF67932.1	ribA	NWMN_1660	3.54494
BAF67933.1	ribB	NWMN_1661	3.46827
BAF67940.1	NWMN_1668	NWMN_1668	2.61522
BAF67941.1	NWMN_1669	NWMN_1669	2.9495
BAF67942.1	NWMN_1670	NWMN_1670	2.34964
BAF67943.1	NWMN_1671	NWMN_1671	2.43225
BAF67952.1	metK	NWMN_1680	4.49488
BAF67968.1	NWMN_1696	NWMN_1696	2.46745
BAF67969.1	NWMN_1697	NWMN_1697	2.37179
BAF67970.1	NWMN_1698	NWMN_1698	2.69531
BAF68017.1	NWMN_1745	NWMN_1745	4.17831
BAF68032.1	NWMN_1760	NWMN_1760	3.08648
BAF68053.1	NWMN_1781	NWMN_1781	2.22128
BAF68063.1	NWMN_1791	NWMN_1791	4.25072
BAF68064.1	NWMN_1792	NWMN_1792	3.62333
BAF68067.1	NWMN_1795	NWMN_1795	3.69103
BAF68068.1	NWMN_1796	NWMN_1796	6.25361
BAF68069.1	NWMN_1797	NWMN_1797	6.92415
BAF68070.1	NWMN_1798	NWMN_1798	6.56641
BAF68071.1	NWMN_1799	NWMN_1799	5.18207
BAF68072.1	NWMN_1800	NWMN_1800	6.48596
BAF68073.1	NWMN_1801	NWMN_1801	6.84498
BAF68074.1	NWMN_1802	NWMN_1802	5.91893
BAF68075.1	NWMN_1803	NWMN_1803	6.99049
BAF68076.1	NWMN_1804	NWMN_1804	8.13868
BAF68077.1	NWMN_1805	NWMN_1805	7.01413
BAF68079.1	NWMN_1807	NWMN_1807	4.89074
BAF68080.1	NWMN_1808	NWMN_1808	6.09595
BAF68081.1	NWMN_1809	NWMN_1809	7.11629
BAF68082.1	NWMN_1810	NWMN_1810	7.22316
BAF68083.1	NWMN_1811	NWMN_1811	6.78617
BAF68128.1	NWMN_1856	NWMN_1856	4.11949
BAF68129.1	NWMN_1857	NWMN_1857	2.99889
BAF68144.1	map	NWMN_1872	3.2476
BAF68147.1	NWMN_1875	NWMN_1875	2.58463
BAF68149.1	chp	NWMN_1877	2.42229
BAF68153.1	NWMN_1881	NWMN_1881	2.33493
BAF68172.1	NWMN_1900	NWMN_1900	2.61627
BAF68179.1	NWMN_1907	NWMN_1907	2.75639
BAF68180.1	NWMN_1908	NWMN_1908	3.79479
BAF68181.1	NWMN_1909	NWMN_1909	3.12045
BAF68183.1	NWMN_1911	NWMN_1911	3.20786
BAF68184.1	NWMN_1912	NWMN_1912	4.2526
BAF68185.1	NWMN_1913	NWMN_1913	3.82758
#N/A	#N/A	NWMN_1914	4.25648
BAF68190.1	NWMN_1918	NWMN_1918	5.3493
BAF68192.1	NWMN_1920	NWMN_1920	5.26414
BAF68194.1	NWMN_1922	NWMN_1922	2.50563
BAF68199.1	lukF	NWMN_1927	5.94031
BAF68200.1	lukS	NWMN_1928	9.00127
BAF68202.1	NWMN_1930	NWMN_1930	8.91278
BAF68203.1	NWMN_1931	NWMN_1931	24.4901
BAF68204.1	NWMN_1932	NWMN_1932	2.79844
BAF68315.1	NWMN_2043	NWMN_2043	3.03865
BAF68316.1	NWMN_2044	NWMN_2044	2.85832
BAF68348.1	NWMN_2076	NWMN_2076	3.77447
BAF68349.1	NWMN_2077	NWMN_2077	6.24383
BAF68350.1	NWMN_2078	NWMN_2078	8.00361
BAF68351.1	NWMN_2079	NWMN_2079	6.53112
BAF68352.1	NWMN_2080	NWMN_2080	7.471
BAF68353.1	NWMN_2081	NWMN_2081	29.7303
BAF68354.1	NWMN_2082	NWMN_2082	5.27273
BAF68457.1	NWMN_2185	NWMN_2185	6.50992
BAF68470.1	NWMN_2198	NWMN_2198	2.61891
BAF68475.1	NWMN_2203	NWMN_2203	5.81631
BAF68499.1	NWMN_2227	NWMN_2227	3.05709
BAF68529.1	tcaA	NWMN_2257	4.25513
BAF68530.1	tcaR	NWMN_2258	2.22576
BAF68532.1	NWMN_2260	NWMN_2260	3.17492
BAF68543.1	NWMN_2271	NWMN_2271	2.89639
BAF68546.1	NWMN_2274	NWMN_2274	3.3806
BAF68547.1	NWMN_2275	NWMN_2275	2.15114
BAF68557.1	NWMN_2285	NWMN_2285	2.6618
BAF68576.1	NWMN_2304	NWMN_2304	7.91439
BAF68578.1	NWMN_2306	NWMN_2306	12.0501
BAF68582.1	fmhA	NWMN_2310	2.80945
BAF68589.1	sbi	NWMN_2317	3.66671
BAF68599.1	NWMN_2327	NWMN_2327	2.92674
BAF68631.1	cntE	NWMN_2359	66.0998
BAF68632.1	cntF	NWMN_2360	108.087
BAF68633.1	cntD	NWMN_2361	107.07
BAF68634.1	cntC	NWMN_2362	104.846
BAF68635.1	cntB	NWMN_2363	101.101
BAF68636.1	cntA	NWMN_2364	198.863
BAF68637.1	cntM	NWMN_2365	504.779
BAF68638.1	cntL	NWMN_2366	445.271
BAF68639.1	cntK	NWMN_2367	346.038
BAF68646.1	NWMN_2374	NWMN_2374	3.51761
BAF68647.1	NWMN_2375	NWMN_2375	3.95783
BAF68657.1	NWMN_2385	NWMN_2385	3.29393
BAF68664.1	NWMN_2392	NWMN_2392	2.8093
BAF68666.1	sarU	NWMN_2394	3.39093
BAF68668.1	NWMN_2396	NWMN_2396	9.53887
BAF68669.1	fnbB	NWMN_2397	6.10057
BAF68670.1	NWMN_2398	NWMN_2398	10.0791
BAF68671.1	fnbA	NWMN_2399	11.7255
BAF68684.1	NWMN_2412	NWMN_2412	10.3015
BAF68685.1	NWMN_2413	NWMN_2413	7.08385
BAF68722.1	feoB	NWMN_2450	2.56695
BAF68753.1	NWMN_2481	NWMN_2481	43.257
BAF68754.1	NWMN_2482	NWMN_2482	83.0941
BAF68755.1	NWMN_2483	NWMN_2483	152.477
BAF68760.1	pyrD	NWMN_2488	2.74039
BAF68766.1	panD	NWMN_2494	2.95785
BAF68767.1	panC	NWMN_2495	4.18577
BAF68768.1	panB	NWMN_2496	4.24392
BAF68771.1	ldh	NWMN_2499	6.85847
BAF68775.1	NWMN_2503	NWMN_2503	5.89223
BAF68786.1	nrdG	NWMN_2514	79.2037
BAF68787.1	nrdD	NWMN_2515	107.389
BAF68788.1	NWMN_2516	NWMN_2516	6.9353
BAF68789.1	cysG	NWMN_2517	3.38764
BAF68790.1	NWMN_2518	NWMN_2518	4.67228
BAF68801.1	clfB	NWMN_2529	3.20762
BAF68807.1	argR	NWMN_2535	1.97968
BAF68815.1	NWMN_2543	NWMN_2543	4.68785
BAF68837.1	icaA	NWMN_2565	4.86073
BAF68842.1	hisIE	NWMN_2570	2.41122
BAF68843.1	hisF	NWMN_2571	3.65974
BAF68844.1	hisA	NWMN_2572	4.06164
BAF68845.1	hisH	NWMN_2573	4.9124
BAF68846.1	hisB	NWMN_2574	8.86701
BAF68847.1	hisC	NWMN_2575	10.3624
BAF68848.1	hisD	NWMN_2576	10.2424
BAF68849.1	NWMN_2577	NWMN_2577	11.7601
BAF68850.1	NWMN_2578	NWMN_2578	11.2376
BAF68875.1	NWMN_2603	NWMN_2603	2.84038
BAF68876.1	NWMN_2604	NWMN_2604	3.11314
BAF68879.1	NWMN_2607	NWMN_2607	2.70471
BAF68880.1	NWMN_2608	NWMN_2608	4.58193
	330 genes total		20.3417	mean
			4.41585	median
			59.5576	stdev

## Sheet: A8.CP_down-regulated
Gene	ID	locus	fold-change
BAF66279.1	hutH	NWMN_0007	31.5502
BAF66288.1	purA	NWMN_0016	13.7975
BAF66303.1	NWMN_0031	NWMN_0031	3.6376
BAF66319.1	NWMN_0047	NWMN_0047	5.08803
BAF66320.1	NWMN_0048	NWMN_0048	5.04863
BAF66344.1	NWMN_0072	NWMN_0072	3.30018
BAF66350.1	NWMN_0078	NWMN_0078	4.41651
BAF66351.1	NWMN_0079	NWMN_0079	2.65347
BAF66353.1	NWMN_0081	NWMN_0081	2.9658
BAF66385.1	aldA	NWMN_0113	14.8704
BAF66386.1	NWMN_0114	NWMN_0114	3.52232
BAF66406.1	NWMN_0134	NWMN_0134	21.5593
BAF66407.1	NWMN_0135	NWMN_0135	19.7975
BAF66408.1	NWMN_0136	NWMN_0136	15.8139
BAF66409.1	NWMN_0137	NWMN_0137	16.5939
BAF66410.1	NWMN_0138	NWMN_0138	3.34501
BAF66420.1	NWMN_0148	NWMN_0148	3.62388
BAF66423.1	NWMN_0151	NWMN_0151	2.98458
BAF66424.1	NWMN_0152	NWMN_0152	3.5063
BAF66425.1	NWMN_0153	NWMN_0153	4.92865
BAF66426.1	NWMN_0154	NWMN_0154	4.00358
BAF66427.1	NWMN_0155	NWMN_0155	3.16208
BAF66428.1	NWMN_0156	NWMN_0156	3.48163
BAF66430.1	NWMN_0158	NWMN_0158	16.3303
BAF66439.1	fadA	NWMN_0167	5.47606
BAF66440.1	fadB	NWMN_0168	6.90061
BAF66441.1	fadD	NWMN_0169	15.3117
BAF66442.1	fadE	NWMN_0170	14.0191
BAF66443.1	NWMN_0171	NWMN_0171	57.489
BAF66470.1	NWMN_0198	NWMN_0198	11.8843
BAF66515.1	NWMN_0243	NWMN_0243	2.67281
BAF66516.1	NWMN_0244	NWMN_0244	3.65096
BAF66519.1	NWMN_0247	NWMN_0247	3.47802
BAF66522.1	NWMN_0250	NWMN_0250	4.0089
BAF66523.1	NWMN_0251	NWMN_0251	3.9887
BAF66525.1	NWMN_0253	NWMN_0253	3.35208
BAF66526.1	NWMN_0254	NWMN_0254	3.27049
BAF66527.1	NWMN_0255	NWMN_0255	3.87461
BAF66528.1	NWMN_0256	NWMN_0256	20.3888
BAF66529.1	nanA	NWMN_0257	25.987
BAF66530.1	NWMN_0258	NWMN_0258	10.1795
BAF66531.1	NWMN_0259	NWMN_0259	3.34663
BAF66532.1	nanE	NWMN_0260	6.25386
BAF66533.1	NWMN_0261	NWMN_0261	3.16228
BAF66568.1	NWMN_0296	NWMN_0296	4.65405
BAF66572.1	NWMN_0300	NWMN_0300	3.67532
BAF66593.1	NWMN_0321	NWMN_0321	2.57548
BAF66594.1	NWMN_0322	NWMN_0322	29.0333
BAF66595.1	NWMN_0323	NWMN_0323	42.7016
BAF66596.1	NWMN_0324	NWMN_0324	60.642
BAF66597.1	NWMN_0325	NWMN_0325	58.1079
BAF66601.1	NWMN_0329	NWMN_0329	8.563
BAF66618.1	NWMN_0346	NWMN_0346	9.72506
BAF66624.1	NWMN_0352	NWMN_0352	18.4018
BAF66640.1	NWMN_0368	NWMN_0368	2.95948
BAF66689.1	cobW	NWMN_0417	2.97924
BAF66691.1	NWMN_0419	NWMN_0419	2.85127
BAF66710.1	treP	NWMN_0438	8.11323
BAF66778.1	NWMN_0506	NWMN_0506	2.98704
BAF66779.1	rpsL	NWMN_0507	3.1118
BAF66780.1	rpsG	NWMN_0508	2.9874
BAF66784.1	NWMN_0512	NWMN_0512	3.16336
BAF66786.1	araB	NWMN_0514	2.22354
BAF66787.1	capD	NWMN_0515	6.739
BAF66808.1	NWMN_0536	NWMN_0536	4.142
BAF66819.1	NWMN_0547	NWMN_0547	3.17719
BAF66825.1	mvaK1	NWMN_0553	5.5767
BAF66826.1	mvaD	NWMN_0554	6.78232
BAF66827.1	mvaK2	NWMN_0555	8.26594
BAF66845.1	NWMN_0573	NWMN_0573	8.32868
BAF66891.1	NWMN_0619	NWMN_0619	7.09641
BAF66892.1	NWMN_0620	NWMN_0620	8.31791
BAF66893.1	NWMN_0621	NWMN_0621	9.06246
BAF66898.1	NWMN_0626	NWMN_0626	4.77277
BAF66923.1	NWMN_0651	NWMN_0651	3.00548
BAF66944.1	NWMN_0672	NWMN_0672	2.3017
BAF67022.1	ssrP	NWMN_0750	2.85105
BAF67026.1	NWMN_0754	NWMN_0754	2.40076
BAF67028.1	clfA	NWMN_0756	3.00488
BAF67049.1	NWMN_0777	NWMN_0777	2.94598
BAF67050.1	NWMN_0778	NWMN_0778	2.78335
BAF67051.1	NWMN_0779	NWMN_0779	2.6222
BAF67083.1	NWMN_0811	NWMN_0811	4.43117
BAF67099.1	NWMN_0827	NWMN_0827	6.16754
BAF67100.1	gudB	NWMN_0828	5.7748
BAF67101.1	NWMN_0829	NWMN_0829	5.59612
BAF67128.1	NWMN_0856	NWMN_0856	5.90849
BAF67129.1	oppC	NWMN_0857	5.59108
BAF67130.1	oppD	NWMN_0858	5.95081
BAF67131.1	oppF	NWMN_0859	6.7071
BAF67132.1	NWMN_0860	NWMN_0860	7.10231
BAF67155.1	NWMN_0883	NWMN_0883	4.38556
BAF67176.1	NWMN_0904	NWMN_0904	16.8174
BAF67177.1	NWMN_0905	NWMN_0905	4.78547
BAF67178.1	NWMN_0906	NWMN_0906	4.17282
BAF67180.1	NWMN_0908	NWMN_0908	5.21133
BAF67204.1	folD	NWMN_0932	3.63952
BAF67205.1	purE	NWMN_0933	6.67224
BAF67206.1	purK	NWMN_0934	4.60989
BAF67207.1	purC	NWMN_0935	5.13447
BAF67208.1	purQ	NWMN_0936	6.32986
BAF67209.1	purL	NWMN_0937	6.10711
BAF67210.1	purF	NWMN_0938	6.13366
BAF67212.1	purN	NWMN_0940	6.27721
BAF67213.1	purH	NWMN_0941	5.60463
BAF67214.1	purD	NWMN_0942	6.5698
BAF67263.1	rpmF	NWMN_0991	2.99152
BAF67331.1	NWMN_1059	NWMN_1059	20.8006
BAF67332.1	sdhC	NWMN_1060	17.714
BAF67333.1	sdhA	NWMN_1061	16.3772
BAF67334.1	sdhB	NWMN_1062	18.1067
BAF67345.1	hla	NWMN_1073	4.13458
BAF67352.1	NWMN_1080	NWMN_1080	4.21213
BAF67356.1	NWMN_1084	NWMN_1084	9.79957
BAF67427.1	sucC	NWMN_1155	7.89607
BAF67428.1	sucD	NWMN_1156	7.42026
BAF67434.1	xerC	NWMN_1162	3.18832
BAF67436.1	hslU	NWMN_1164	2.48018
BAF67437.1	codY	NWMN_1165	3.31482
BAF67479.1	glpF	NWMN_1207	16.1275
BAF67480.1	glpK	NWMN_1208	6.45183
BAF67500.1	NWMN_1228	NWMN_1228	4.06912
BAF67535.1	NWMN_1263	NWMN_1263	3.81883
BAF67536.1	NWMN_1264	NWMN_1264	2.6433
BAF67576.1	lysC	NWMN_1304	2.63213
BAF67577.1	asd	NWMN_1305	3.63375
BAF67579.1	dapB	NWMN_1307	3.5657
BAF67580.1	dapD	NWMN_1308	4.18295
BAF67596.1	NWMN_1324	NWMN_1324	2.67981
BAF67597.1	sucB	NWMN_1325	5.11214
BAF67598.1	sucA	NWMN_1326	5.50702
BAF67625.1	NWMN_1353	NWMN_1353	2.5528
BAF67660.1	NWMN_1388	NWMN_1388	2.34879
BAF67672.1	srrA	NWMN_1400	3.51093
BAF67686.1	malA	NWMN_1414	8.75951
BAF67687.1	marR	NWMN_1415	7.03935
BAF67711.1	gcvPB	NWMN_1439	3.23932
BAF67777.1	NWMN_1505	NWMN_1505	25.5314
BAF67778.1	NWMN_1506	NWMN_1506	19.7627
BAF67779.1	accC	NWMN_1507	14.2476
BAF67780.1	accB	NWMN_1508	13.6517
BAF67781.1	NWMN_1509	NWMN_1509	12.6325
BAF67782.1	NWMN_1510	NWMN_1510	14.2033
BAF67813.1	tgt	NWMN_1541	2.88333
BAF67844.1	rplT	NWMN_1572	2.67231
BAF67852.1	gapB	NWMN_1580	16.109
BAF67859.1	citC	NWMN_1587	14.2723
BAF67860.1	citZ	NWMN_1588	15.3106
BAF67875.1	ald	NWMN_1603	12.0492
BAF67897.1	fhs	NWMN_1625	6.00877
BAF67898.1	acs	NWMN_1626	27.1473
BAF67899.1	acuA	NWMN_1627	7.33726
BAF67900.1	acuC	NWMN_1628	6.1991
BAF67917.1	NWMN_1645	NWMN_1645	4.87483
BAF67930.1	putA	NWMN_1658	12.9619
BAF67950.1	NWMN_1678	NWMN_1678	2.90594
BAF67953.1	pckA	NWMN_1681	20.242
BAF67960.1	NWMN_1688	NWMN_1688	11.8252
BAF67961.1	NWMN_1689	NWMN_1689	10.2458
BAF67962.1	NWMN_1690	NWMN_1690	14.2405
BAF67963.1	NWMN_1691	NWMN_1691	6.56959
BAF67964.1	NWMN_1692	NWMN_1692	4.43178
BAF67978.1	splA	NWMN_1706	3.26168
BAF67980.1	NWMN_1708	NWMN_1708	12.9276
BAF67981.1	bsaG	NWMN_1709	4.86782
BAF67982.1	bsaE	NWMN_1710	2.89962
BAF68015.1	fumC	NWMN_1743	3.79668
BAF68093.1	NWMN_1821	NWMN_1821	3.14582
BAF68103.1	NWMN_1831	NWMN_1831	12.7065
BAF68107.1	NWMN_1835	NWMN_1835	2.30664
BAF68126.1	NWMN_1854	NWMN_1854	2.53841
BAF68138.1	NWMN_1866	NWMN_1866	2.6877
BAF68139.1	NWMN_1867	NWMN_1867	2.88202
BAF68140.1	NWMN_1868	NWMN_1868	2.12829
BAF68141.1	NWMN_1869	NWMN_1869	3.77871
BAF68142.1	NWMN_1870	NWMN_1870	4.26117
BAF68155.1	sea	NWMN_1883	2.88985
BAF68201.1	NWMN_1929	NWMN_1929	3.96068
BAF68205.1	NWMN_1933	NWMN_1933	5.83566
BAF68206.1	NWMN_1934	NWMN_1934	9.56515
BAF68215.1	agrB	NWMN_1943	6.35459
BAF68216.1	agrD	NWMN_1944	5.69805
BAF68217.1	agrC	NWMN_1945	4.28571
BAF68218.1	agrA	NWMN_1946	3.83824
BAF68221.1	scrR	NWMN_1949	2.53735
BAF68232.1	ilvD	NWMN_1960	6.52182
BAF68278.1	atpC	NWMN_2006	2.83294
BAF68284.1	atpE	NWMN_2012	2.95428
BAF68285.1	atpB	NWMN_2013	3.05239
BAF68286.1	NWMN_2014	NWMN_2014	3.34715
BAF68303.1	pyrG	NWMN_2031	4.57514
BAF68305.1	NWMN_2033	NWMN_2033	4.17252
BAF68311.1	NWMN_2039	NWMN_2039	3.83927
BAF68312.1	pdp	NWMN_2040	2.76261
BAF68313.1	deoC	NWMN_2041	2.7884
BAF68320.1	NWMN_2048	NWMN_2048	5.03083
BAF68328.1	glmS	NWMN_2056	3.41011
BAF68329.1	mtlF	NWMN_2057	16.5326
BAF68330.1	NWMN_2058	NWMN_2058	4.87408
BAF68331.1	mtlA	NWMN_2059	3.11338
BAF68332.1	mtlD	NWMN_2060	3.62724
BAF68337.1	NWMN_2065	NWMN_2065	7.90715
BAF68339.1	NWMN_2067	NWMN_2067	2.59447
BAF68345.1	NWMN_2073	NWMN_2073	2.68019
BAF68346.1	NWMN_2074	NWMN_2074	13.6512
BAF68357.1	NWMN_2085	NWMN_2085	3.44142
BAF68358.1	NWMN_2086	NWMN_2086	3.44975
BAF68359.1	NWMN_2087	NWMN_2087	3.23148
BAF68360.1	NWMN_2088	NWMN_2088	3.21959
BAF68361.1	NWMN_2089	NWMN_2089	5.46547
BAF68368.1	lacD	NWMN_2096	3.21197
BAF68369.1	lacC	NWMN_2097	3.86586
BAF68370.1	lacB	NWMN_2098	4.05835
BAF68371.1	lacA	NWMN_2099	4.57784
BAF68381.1	NWMN_2109	NWMN_2109	3.31022
BAF68460.1	ureA	NWMN_2188	6.76052
BAF68461.1	ureB	NWMN_2189	3.79296
BAF68477.1	NWMN_2205	NWMN_2205	4.25342
BAF68484.1	NWMN_2212	NWMN_2212	2.45673
BAF68496.1	NWMN_2224	NWMN_2224	27.0458
BAF68501.1	NWMN_2229	NWMN_2229	6.61355
BAF68502.1	NWMN_2230	NWMN_2230	2.7283
BAF68503.1	hutI	NWMN_2231	4.94802
BAF68504.1	hutU	NWMN_2232	5.24581
BAF68505.1	NWMN_2233	NWMN_2233	3.74707
BAF68518.1	NWMN_2246	NWMN_2246	5.1936
BAF68525.1	NWMN_2253	NWMN_2253	3.51541
BAF68526.1	NWMN_2254	NWMN_2254	10.7062
BAF68549.1	NWMN_2277	NWMN_2277	3.66904
BAF68551.1	NWMN_2279	NWMN_2279	7.89919
BAF68552.1	NWMN_2280	NWMN_2280	11.1409
BAF68560.1	NWMN_2288	NWMN_2288	8.644
BAF68566.1	narI	NWMN_2294	2.29238
BAF68567.1	narJ	NWMN_2295	8.79219
BAF68568.1	narH	NWMN_2296	9.01857
BAF68569.1	narG	NWMN_2297	10.3771
BAF68570.1	cysG	NWMN_2298	3.80608
BAF68571.1	nirD	NWMN_2299	4.43491
BAF68590.1	hlgA	NWMN_2318	7.88059
BAF68606.1	NWMN_2334	NWMN_2334	3.82462
BAF68609.1	NWMN_2337	NWMN_2337	25.4387
BAF68621.1	NWMN_2349	NWMN_2349	2.78023
BAF68625.1	NWMN_2353	NWMN_2353	3.86643
BAF68629.1	NWMN_2357	NWMN_2357	2.64975
BAF68641.1	NWMN_2369	NWMN_2369	3.53756
BAF68643.1	NWMN_2371	NWMN_2371	16.2372
BAF68679.1	NWMN_2407	NWMN_2407	2.78815
BAF68680.1	NWMN_2408	NWMN_2408	29.9275
BAF68686.1	fbp	NWMN_2414	2.3405
BAF68693.1	NWMN_2421	NWMN_2421	2.77917
BAF68695.1	NWMN_2423	NWMN_2423	3.17656
BAF68709.1	ptsG	NWMN_2437	3.56735
BAF68711.1	cidB	NWMN_2439	3.15331
BAF68716.1	NWMN_2444	NWMN_2444	14.6983
BAF68717.1	mvaA	NWMN_2445	4.17651
BAF68718.1	mvaS	NWMN_2446	6.03593
BAF68725.1	NWMN_2453	NWMN_2453	4.3063
BAF68726.1	NWMN_2454	NWMN_2454	20.6312
BAF68731.1	NWMN_2459	NWMN_2459	2.83064
BAF68732.1	NWMN_2460	NWMN_2460	2.61752
BAF68733.1	crtN	NWMN_2461	3.62387
BAF68734.1	crtM	NWMN_2462	3.32805
BAF68735.1	NWMN_2463	NWMN_2463	4.63558
BAF68736.1	crtI	NWMN_2464	4.45108
BAF68737.1	NWMN_2465	NWMN_2465	4.9059
BAF68751.1	NWMN_2479	NWMN_2479	2.99366
BAF68752.1	NWMN_2480	NWMN_2480	3.28106
BAF68757.1	NWMN_2485	NWMN_2485	3.42144
BAF68758.1	NWMN_2486	NWMN_2486	3.10072
BAF68764.1	NWMN_2492	NWMN_2492	2.9214
BAF68773.1	NWMN_2501	NWMN_2501	5.22384
BAF68779.1	NWMN_2507	NWMN_2507	3.17373
BAF68792.1	NWMN_2520	NWMN_2520	3.49925
BAF68795.1	NWMN_2523	NWMN_2523	2.25511
BAF68796.1	NWMN_2524	NWMN_2524	2.72592
BAF68797.1	NWMN_2525	NWMN_2525	3.71863
BAF68812.1	NWMN_2540	NWMN_2540	10.6952
BAF68813.1	NWMN_2541	NWMN_2541	9.72428
BAF68818.1	NWMN_2546	NWMN_2546	2.59495
BAF68821.1	NWMN_2549	NWMN_2549	2.64395
BAF68822.1	NWMN_2550	NWMN_2550	2.51801
BAF68823.1	NWMN_2551	NWMN_2551	3.37512
BAF68825.1	NWMN_2553	NWMN_2553	3.71358
BAF68829.1	NWMN_2557	NWMN_2557	7.68131
BAF68841.1	lip	NWMN_2569	6.03172
BAF68858.1	drp35	NWMN_2586	8.93125
BAF68863.1	NWMN_2591	NWMN_2591	10.9787
BAF68866.1	NWMN_2594	NWMN_2594	3.13794
BAF68867.1	NWMN_2595	NWMN_2595	3.70142
	289 genes total		7.40202	mean
			4.3063	median
			8.00245	stdev

## Sheet: B.primers for qRT-PCR experimen
(B) Primers used in RT-PCR experiments.
Gene name	Direction	Sequence (5'-->3')
cstA	F	GCATTGGGACTTGCTACACC
	R	GTGTGCGTTCAACAAACTCG
tauE	F	GCACCACCTGCACCTACTATAC
	R	TGAAACCTAGTTCCGAAAAGTC
NWMN_0113	F	AGGCGGTCATCGCTTAACTG
	R	ATACACCGCCTGCTAAACCA
NWMN_0116	F	GCGCATGTGCATAAGCCTAA
	R	TGCGTGGATGTGATGCTGTA
NWMN_0175	F	AATGGCCGCAGCGGTTAATA
	R	AACACATCCGCAATAACGCC
NWMN_0176	F	AACAACGTCCTGAGGGCAAA
	R	TGATGACTGCTGGAACACCA
NWMN_0391	F	GTGTAATCACAACGACAACGCA
	R	TGGCGTGTTTGTTGATGGAG
NWMN_0417	F	CGCATACACCTGAAACAGAAG
	R	CAGACATACTAGCCACCCAATA
NWMN_0424	F	TGATAGCGCTTGGTGCAGAA
	R	AAATGTACCGCCAGAGCCAA
NWMN_0425	F	GCGATACGCCCAACAACAAA
	R	TGCAACTAAACCAGCAACGAC
NWMN_0815	F	AGACCGATCATATCGTTGGTAG
	R	CGTGAGGCATTGATCCTTTATG
NWMN_1207	F	GAAGCTGGCGCGAAATTAGG
	R	ACCAGTAGCACCGCCTAAAC
NWMN_1877	F	GCTTTTACTTTTGAACCGTTTCCT
	R	CTTCAGCAAGTGGTGTATTCAGA
NWMN_2306	F	CGGTACGCTTGATGAAGTGATG
	R	CGCCACGGTTACCTTTAGGA
NWMN_2365	F	CGTTAAGGGTGAATACGAAACG
	R	CAACAATACGTGTATCGCCAAG
NWMN_2457	F	CTAGAGCGAAGTCTCAAACAAC
	R	TCTCAACAGGGATAGATTCACC
NWMN_2480	F	CGATACCACCAAGTCGGACA
	R	CGTCGCGTTTGACACGATAA
NWMN_2481	F	GGTCTCTGTCTTAGATGCTTG
	R	GGCCTCTGGGTTAATAACTTC
